# Supplementary material for: Transcriptomics Reveals the Mevalonate and Cholesterol Pathways Blocking as Part of the Bacterial Cyclodipeptides Cytotoxic Effects in HeLa Cells of Human Cervix Adenocarcinoma
Source: Front Oncol. 2022 Mar 14;12:790537. doi: 10.3389/fonc.2022.790537 (PMC8964019; doi:10.3389/fonc.2022.790537)
Supplement: Supplementary file 8 [file Table_3.xlsx]

## Sheet: Hoja1
	Control	15 min CDPs-expos.	4 h CDPs-expos.		Pathway
AMOTL2	662	1406	875
ANKRD12	32	70	548		Silencing of ANKRD12 circRNA induces cancer
APC	64	234	794		WNT signaling pathway
ARL5B	2	1	53
ASCL2	12	49	16
ATOH8	39	97	59
ATRX	83	454	1184		Transcriptional misregulation in cancer
BANP	22	13	149
BCL2	6	8	87		Apoptosis
BCL6	29	82	349		Apoptosis
BTG2	27	6	7
C11orf65	23	91	335
CCDC148	4	21	75		Spliceosome
CCDC88A	38	126	514		AKT-mTOR signaling pathway
CCN2	45	153	25
CCNF	37	34	26
CD244	30	21	21
CDC6	73	56	51
CENPE	3	13	61
CEP170-2	34	107	464
CHAC1	3	9	147
CHADL	24	10	17
CHD9	24	99	299
CHRM4	14	8	3
CLK4	14	39	209		Apoptosis-splicing alterations of (S6K)
CMTR2-2	29	9	34
COL6A1	22	0	0		PI3K-AKT pathway
CREBL2	1	7	50		The CREB3 family of transcription factors: CREB3L2
CREBRF	33	35	267		CREB3 Regulatory Factor: CREB3 regulatory factor -mTOR-autophagy-apoptosis
CWC22	13	58	176
DCLK2	3	15	70		DCLK1/2 as critical regulators of Growth
DDIT3	183	102	3389
DERL2	31	10	49
DGCR8	500	438	372		Binds to pri-miRNA
DHFR	4	15	131
DUSP1	66	441	412		MAP signaling pathay
DUSP8	3	9	94		MAP signaling pathay
DUSP8-2	5	3	70		MAP signaling pathay
DUSP8-3	2	7	95		MAP signaling pathay
ECE2	2	29	17
EFCAB7	4	24	108
EGR3	47	130	614
ESF1	30	155	396
FAM135A	13	22	166
FILIP1L	14	88	171
FNIP2	34	19	154
FOS	177	173	100
FOSB	35	47	23
FOXP2	7	35	201		WNT signaling pathway
FRAT2	9	55	32		WNT signaling pathway
FRMD4B	40	58	31
FZD4	6	34	16		PI3K-AKT-mTOR.
GADD45A	641	369	4612		MAP signaling pathay
GAS1	17	80	30
GEM	18	16	163
GMEB2	19	11	101
GNL1-2	20	23	12
GORAB	3	12	72		p53 pathway
GPR176	27	28	220
GSTA2	14	36	19
HES1	44	101	48
HFM1	594	333	153
HIST1H4K	19	5	4
HLTF	39	137	595
HMGA2	9	58	87		Transcriptional misregulation in cancer
HMGCR	67	70	573		Prostate cancer cell growth by HMGCR
ID2	52	129	76		inhibitor of DNA binding 2
IDI1	19	14	136
IER5L	273	665	254
KBTBD8	7	51	88
KIAA2026	20	56	269
KIF20B	17	61	219
KTN1	32	192	693
LFNG	8	37	3
LIN7A	5	54	191
LINGO1	834	753	308
LMBRD2	7	21	112
LMNB1	288	567	351		Apoptosis
LMX1B	16	9	87
LRRK2	4	22	71		leucine rich repeat kinase 2
MAFF	72	111	1080		heterodimerize with Fos and may act as repressors
MBLAC2	7	33	100
MDGA2	30	97	55
MIDN	15	20	6
MSMO1	7	7	89
MTHFD2	67	28	247
MTRNR2L1	23	86	372
MTRNR2L10	7	18	164
MTRNR2L2	2	11	105
MTRNR2L6	17	75	213
MTRNR2L6-2	15	74	265
MYH7B	23	74	45
MYRIP	60	250	1000
N4BP2	11	38	19
NAA16	8	24	116
NBEA	17	82	349
NHS	4	13	74
OXLD1	14	0	1
PARD3B	6	24	94
PHF1	4	35	40
PKNOX1	14	36	17
PLP1	0	7	51
PPIAL4A	26	14	15
PPIG	151	772	1877		Spliceosome
PSD3	3	11	73
RASAL2	39	60	506		MAPK/SOX2 pathway: tumor suppressor
RASL11A	43	96	54		down-regulated in primary breast tumors
RELT	2	17	56
RFLNB-2	21	48	25
RFX1-2	5	37	84
RGPD3	2	14	50
RMI2	12	75	86
RORB	5	16	75
RTN4RL1	23	51	30
SAMD1-2	17	108	84
SAMD4A	52	61	443
SCLT1	1	10	44
SEC24A	24	22	191
SGIP1	6	6	77
SGK1	138	380	201		PI3K-AKT-mTOR.
SH3KBP1	14	62	187		PI3K-AKT-mTOR. Related with FOXP2
SLC50A1	27	21	18
SLCO5A1	169	194	125
SLF1	15	62	214
SMAD6	36	115	38		WNT signaling pathway
SMCR8-2	43	14	150		PI3K-AKT-mTOR.
STK36	1	24	35
SYNC	52	47	23
SYNPO	7	43	8
TBC1D2	9	13	110
TBC1D25	2	10	57
TECR	5	39	35
TMPRSS6	3	30	36
TNRC18	103	212	132
TOMM6	58	37	50
TRIB1	47	225	102
TRPM7	103	271	1276		Regulates phosphorylation of the translational factor eEF2 via eEF2-k.
TTBK2	3	18	60
TXNIP	36	20	170
UNC45B	37	25	8
VPS13A	6	40	121
VPS13C	18	46	240
WDR37	12	3	49
YOD1	6	15	119		Protein processing
ZFY	7	34	136		Zinc finger Y-chromosomal protein
ZNF202	3	1	36		Transcription factors
ZNF236	3	16	60		Zinc finger protein 236
ZNF239	15	47	26		Zinc finger protein 239
ZNF534	77	57	62		Herpes simplex virus 1 infection
ZNF569	10	10	85		Herpes simplex virus 1 infection
ZSWIM3	27	18	186		Protein phosphatases and associated proteins
