# Supplementary material for: Transcriptomics Reveals the Mevalonate and Cholesterol Pathways Blocking as Part of the Bacterial Cyclodipeptides Cytotoxic Effects in HeLa Cells of Human Cervix Adenocarcinoma
Source: Front Oncol. 2022 Mar 14;12:790537. doi: 10.3389/fonc.2022.790537 (PMC8964019; doi:10.3389/fonc.2022.790537)
Supplement: Supplementary file 9 [file Table_4.xlsx]

## Sheet: Integrated_meanRank (2). SUPPLE
Query Name	Rank	TF	Score	Library	Overlapping_Genes
gene_set_query	1	CSRNP1	7	ARCHS4 Coexpression,8;GTEx Coexpression,6	MIDN,BTG2,EGR3,DUSP1,PHF1,FOS,ARL5B,MBLAC2,BCL6,MAFF,FOSB,SMCR8,TRIB1,SGK1,RELT,CD244
gene_set_query	2	ZBED6	36	ARCHS4 Coexpression,36	VPS13C,VPS13A,MTRNR2L6,TRPM7,FOS,MTRNR2L1,SGK1
gene_set_query	3	RBAK	36.67	ARCHS4 Coexpression,61;Enrichr Queries,35;GTEx Coexpression,14	BTG2,SEC24A,CHD9,VPS13C,ANKRD12,ATRX,VPS13A,YOD1,FOS,CLK4,LMNB1,KTN1,CCDC88A,ARL5B,BCL6,APC,MTHFD2,CREBRF,TXNIP,TRPM7,NAA16,SMCR8,PPIG,N4BP2
gene_set_query	4	ZNF322	42.5	ARCHS4 Coexpression,35;GTEx Coexpression,50	SH3KBP1,ATRX,MSMO1,HMGCR,ARL5B,MTHFD2,CWC22,HLTF,ESF1,SMCR8,CEP170,PPIG,N4BP2
gene_set_query	5	EGR1	47.83	Literature ChIP-seq,51;ARCHS4 Coexpression,17;ENCODE ChIP-seq,69;Enrichr Queries,45;ReMap ChIP-seq,104;GTEx Coexpression,1	MIDN,BTG2,GMEB2,CHD9,SH3KBP1,CHRM4,PHF1,LRRK2,RASL11A,CCNF,TECR,MSMO1,ECE2,EFCAB7,LMNB1,LFNG,ARL5B,ZNF569,DGCR8,CEP170,CHAC1,PKNOX1,SYNPO,ZNF202,CMTR2,UNC45B,RMI2,HFM1,WDR37,DUSP1,VPS13C,FOS,RFX1,MYRIP,DUSP8,GNL1,GEM,TBC1D2,RTN4RL1,MTHFD2,DDIT3,COL6A1,GAS1,TXNIP,ZNF239,PPIG,LMX1B,TRIB1,SGK1,SYNC,ZNF236,IDI1,ANKRD12,IER5L,CREBL2,SLCO5A1,HMGCR,ASCL2,HES1,TNRC18,TRPM7,SAMD1,RELT,BANP,MYH7B,LINGO1,EG…
gene_set_query	6	DDIT3	48	ARCHS4 Coexpression,80;Enrichr Queries,31;GTEx Coexpression,33	IDI1,BTG2,EGR3,GADD45A,DUSP1,IER5L,MSMO1,FOS,GEM,LMNB1,ARL5B,BCL6,MTHFD2,ID2,MAFF,CREBRF,TXNIP,FOSB,CHAC1,TRIB1,SGK1,RELT,CD244,BANP
gene_set_query	7	JUN	53.67	Literature ChIP-seq,62;ARCHS4 Coexpression,1;ENCODE ChIP-seq,22;Enrichr Queries,132;ReMap ChIP-seq,97;GTEx Coexpression,8	BTG2,MIDN,PHF1,TECR,MSMO1,ECE2,LMNB1,LFNG,ARL5B,GPR176,CWC22,DUSP1,SGIP1,YOD1,FOS,MYRIP,RFX1,DUSP8,GEM,LMBRD2,MTHFD2,KIAA2026,DDIT3,COL6A1,TXNIP,TBC1D25,SMCR8,PPIG,TRIB1,SGK1,KIF20B,IER5L,CREBL2,RASAL2,HLTF,NHS,HES1,TNRC18,FILIP1L,MYH7B,EGR3,SEC24A,HIST1H4K,GADD45A,SCLT1,DCLK2,CDC6,CLK4,CCDC88A,CENPE,BCL6,ID2,MAFF,BCL2,FOSB,AMOTL2,NAA16,KBTBD8,TOMM6
gene_set_query	8	NFIL3	54.67	ARCHS4 Coexpression,53;Enrichr Queries,98;GTEx Coexpression,13	BTG2,EGR3,GADD45A,DUSP1,LRRK2,FOS,GEM,ARL5B,FRAT2,BCL6,MTHFD2,DDIT3,ID2,MAFF,CREBRF,TXNIP,FOSB,CHAC1,TRIB1,SGK1,RELT,BANP
gene_set_query	9	JUNB	54.75	ARCHS4 Coexpression,25;Enrichr Queries,149;ReMap ChIP-seq,42;GTEx Coexpression,3	MIDN,BTG2,PHF1,ANKRD12,IER5L,LMNB1,ARL5B,HES1,TNRC18,RELT,RMI2,EGR3,HIST1H4K,DUSP1,GADD45A,FOS,GEM,BCL6,ID2,DDIT3,MAFF,FOSB,TXNIP,TRIB1,SGK1
gene_set_query	10	NR4A1	56	ARCHS4 Coexpression,5;Enrichr Queries,95;ReMap ChIP-seq,120;GTEx Coexpression,4	IDI1,BTG2,MIDN,IER5L,RASAL2,ARL5B,DGCR8,TNRC18,FILIP1L,EGR3,WDR37,HIST1H4K,DUSP1,GADD45A,FOS,RFX1,DUSP8,GEM,FOXP2,OXLD1,BCL6,DDIT3,ID2,MAFF,COL6A1,FOSB,TXNIP,TRIB1,SGK1
gene_set_query	11	ATF3	60.17	Literature ChIP-seq,67;ARCHS4 Coexpression,4;ENCODE ChIP-seq,61;Enrichr Queries,102;ReMap ChIP-seq,125;GTEx Coexpression,2	MIDN,BTG2,PHF1,TECR,ANKRD12,RASL11A,IER5L,MSMO1,RASAL2,LMNB1,LFNG,ARL5B,HES1,TRPM7,CHAC1,SYNPO,FNIP2,BANP,EGR3,DUSP1,GADD45A,SCLT1,YOD1,FOS,SLC50A1,CDC6,GEM,BCL6,APC,MTHFD2,DDIT3,ID2,MAFF,FOSB,TXNIP,ESF1,TBC1D25,SMCR8,AMOTL2,NAA16,PPIG,TRIB1,SGK1,TOMM6
gene_set_query	12	BPTF	62.5	ARCHS4 Coexpression,31;GTEx Coexpression,94	CCDC88A,NBEA,APC,KIAA2026,CHD9,VPS13C,ATRX,PPIG,ZNF236,MTRNR2L1,CLK4,N4BP2
gene_set_query	13	CENPA	66.5	ARCHS4 Coexpression,99;GTEx Coexpression,34	DHFR,CENPE,RMI2,CCNF,CDC6,KIF20B,LMNB1
gene_set_query	14	JUND	72	Literature ChIP-seq,13;ARCHS4 Coexpression,43;ENCODE ChIP-seq,10;Enrichr Queries,290;ReMap ChIP-seq,67;GTEx Coexpression,9	MIDN,BTG2,PHF1,LRRK2,TECR,ANKRD12,IER5L,MSMO1,RASAL2,ARL5B,GPR176,FRAT2,CWC22,TNRC18,HES1,PKNOX1,FILIP1L,RELT,BANP,EGR3,HFM1,HIST1H4K,DUSP1,GADD45A,SGIP1,SCLT1,FOS,SLC50A1,RFX1,DUSP8,GEM,KTN1,CENPE,BCL6,KIAA2026,DDIT3,ID2,MAFF,FOSB,TXNIP,TBC1D25,ESF1,NAA16,TRIB1,SGK1,KIF20B,KBTBD8
gene_set_query	15	NR4A3	88	ARCHS4 Coexpression,12;Enrichr Queries,211;GTEx Coexpression,41	MIDN,BTG2,EGR3,GADD45A,DUSP1,SLCO5A1,FOS,GEM,ARL5B,BCL6,DDIT3,ID2,MAFF,TXNIP,FOSB,SYNPO,TRIB1,SGK1,FNIP2,RELT,KBTBD8
gene_set_query	16	BHLHE40	91.25	ARCHS4 Coexpression,197;ENCODE ChIP-seq,24;ReMap ChIP-seq,127;GTEx Coexpression,17	MIDN,BTG2,GMEB2,PHF1,CCNF,ANKRD12,IER5L,MSMO1,RASAL2,HMGCR,ARL5B,HES1,TNRC18,TRPM7,SAMD1,PKNOX1,RELT,CMTR2,ZSWIM3,RMI2,DUSP1,GADD45A,RFLNB,SAMD4A,SCLT1,FRMD4B,FOS,SLC50A1,FOXP2,FAM135A,LMBRD2,BCL6,ID2,MAFF,BCL2,FOSB,SMCR8,PPIG
gene_set_query	17	ZNF460	95	ARCHS4 Coexpression,24;Enrichr Queries,13;GTEx Coexpression,248	BTG2,CHD9,MTRNR2L6,MTRNR2L1,ARL5B,CWC22,CEP170,CHAC1,SEC24A,MTRNR2L10,VPS13C,SAMD4A,VPS13A,YOD1,FOS,BCL6,APC,MTHFD2,DDIT3,MAFF,BCL2,CREBRF,TXNIP,TRIB1,SGK1
gene_set_query	18	JRK	101.5	ARCHS4 Coexpression,89;GTEx Coexpression,114	MAFF,CCNF,DGCR8,TNRC18,SMCR8,ZNF236,SMAD6,ZNF202,ZSWIM3,LMNB1
gene_set_query	19	ZFP69B	104.5	ARCHS4 Coexpression,75;GTEx Coexpression,134	CENPE,CCDC88A,APC,SGIP1,CCNF,HLTF,CEP170,CDC6,HMGCR,KIF20B,LMNB1
gene_set_query	20	CSRNP2	111	ARCHS4 Coexpression,85;GTEx Coexpression,137	LINGO1,NBEA,SGIP1,HLTF,PSD3,ZNF569,DCLK2,CEP170,RASAL2,GNL1,TTBK2
gene_set_query	21	FOS	113	ARCHS4 Coexpression,59;ENCODE ChIP-seq,12;Enrichr Queries,333;ReMap ChIP-seq,149;GTEx Coexpression,12	IDI1,MIDN,BTG2,CCDC148,TECR,CCNF,ANKRD12,IER5L,DERL2,MSMO1,HMGCR,TTBK2,LMNB1,ARL5B,HLTF,DGCR8,HES1,CHAC1,PKNOX1,ZSWIM3,RMI2,EGR3,DUSP1,GADD45A,YOD1,FOS,SLC50A1,RFX1,CDC6,GEM,BCL6,MTHFD2,DDIT3,ID2,MAFF,FOSB,TXNIP,TRIB1,SGK1,KIF20B,KBTBD8
gene_set_query	22	E2F7	113.4	Literature ChIP-seq,117;ARCHS4 Coexpression,42;Enrichr Queries,305;ReMap ChIP-seq,38;GTEx Coexpression,65	IDI1,MIDN,BTG2,CCNF,LMNB1,TNRC18,N4BP2,BANP,RMI2,WDR37,GADD45A,DUSP1,SGIP1,HMGA2,CDC6,FOS,DHFR,CENPE,BCL6,MTHFD2,DDIT3,FOSB,AMOTL2,KIF20B,SYNC,SGK1
gene_set_query	23	FOSB	115.7	ARCHS4 Coexpression,11;Enrichr Queries,331;GTEx Coexpression,5	MIDN,BTG2,EGR3,DUSP1,GADD45A,PHF1,FOS,GEM,ARL5B,BCL6,DDIT3,ID2,MAFF,GAS1,TXNIP,TNRC18,TRIB1,SGK1,RELT
gene_set_query	24	LCORL	119.7	ARCHS4 Coexpression,116;Enrichr Queries,111;GTEx Coexpression,132	SEC24A,CHD9,CCNF,ANKRD12,ATRX,VPS13A,FOS,CENPE,CCDC88A,FAM135A,NBEA,APC,ID2,PSD3,HLTF,BCL2,CREBRF,TXNIP,SMCR8,CEP170,KIF20B,SGK1,N4BP2
gene_set_query	25	ZNF449	124.7	ARCHS4 Coexpression,3;Enrichr Queries,104;GTEx Coexpression,267	BTG2,CHD9,GORAB,TECR,ANKRD12,MSMO1,RASAL2,HMGCR,PSD3,HLTF,ZNF569,CEP170,CHAC1,SAMD1,GADD45A,VPS13C,ATRX,YOD1,FOS,CLK4,CCDC88A,CENPE,BCL6,NBEA,BCL2,CREBRF,TXNIP
gene_set_query	26	ZBTB1	130.3	ARCHS4 Coexpression,275;Enrichr Queries,57;GTEx Coexpression,59	BTG2,CHD9,VPS13C,ANKRD12,ATRX,FOS,KTN1,BCL6,ID2,CWC22,MAFF,BCL2,CREBRF,TXNIP,FOSB,TRPM7,SMCR8,PPIG,TRIB1,SGK1
gene_set_query	27	CEBPD	139.2	Literature ChIP-seq,19;ARCHS4 Coexpression,110;ENCODE ChIP-seq,18;ReMap ChIP-seq,33;GTEx Coexpression,516	MIDN,GMEB2,CHD9,PHF1,RASL11A,TECR,IER5L,ECE2,FRAT2,HLTF,PSD3,DGCR8,TNRC18,HES1,SAMD1,ZNF202,RELT,BANP,HIST1H4K,GADD45A,DUSP1,SGIP1,SCLT1,SAMD4A,FOS,SMAD6,PARD3B,BCL6,NBEA,DDIT3,ID2,MAFF,TXNIP,FOSB,TRIB1,SGK1,KIF20B
gene_set_query	28	ZBTB11	142	ARCHS4 Coexpression,79;Enrichr Queries,249;ReMap ChIP-seq,169;GTEx Coexpression,71	IDI1,MIDN,GMEB2,CHD9,PHF1,ANKRD12,DERL2,HMGCR,ARL5B,CWC22,ZNF569,DGCR8,CEP170,TRPM7,SEC24A,VPS13C,ATRX,VPS13A,YOD1,FOS,CLK4,OXLD1,MBLAC2,APC,CREBRF,FOSB,SMCR8,NAA16
gene_set_query	29	ZNF12	143	ARCHS4 Coexpression,46;Enrichr Queries,276;GTEx Coexpression,107	CHD9,VPS13C,ATRX,ANKRD12,CLK4,KTN1,CCDC88A,CENPE,ARL5B,BCL6,DDIT3,ID2,CWC22,HLTF,CREBRF,TXNIP,TRPM7,PPIG
gene_set_query	30	ZFP28	144	ARCHS4 Coexpression,21;Enrichr Queries,334;GTEx Coexpression,77	BTG2,CHD9,RASAL2,TTBK2,PSD3,ZNF569,CEP170,CHAC1,SGIP1,GADD45A,DCLK2,SLC50A1,FOS,GNL1,GEM,CCDC88A,BCL6,NBEA,APC,KIAA2026,MAFF,BCL2,CREBRF,TXNIP,SGK1
gene_set_query	31	EEA1	144.3	ARCHS4 Coexpression,40;Enrichr Queries,247;GTEx Coexpression,146	CHD9,VPS13C,ANKRD12,ATRX,VPS13A,SAMD4A,RASAL2,FOS,KTN1,CCDC88A,APC,CWC22,PSD3,ESF1,TXNIP,AMOTL2,CEP170,SGK1,SYNC,FILIP1L
gene_set_query	32	ZNF888	148	GTEx Coexpression,148	CENPE,SEC24A,SMCR8,KIF20B,N4BP2
gene_set_query	33	ZNF91	148.7	ARCHS4 Coexpression,78;Enrichr Queries,41;GTEx Coexpression,327	BTG2,CHD9,VPS13C,ANKRD12,ATRX,VPS13A,FOS,CLK4,LMNB1,KTN1,CCDC88A,NBEA,BCL6,APC,ID2,PSD3,CREBRF,DGCR8,TXNIP,CEP170,SGK1
gene_set_query	34	SNAI1	164.7	ARCHS4 Coexpression,179;Enrichr Queries,82;GTEx Coexpression,233	BTG2,EGR3,FZD4,GADD45A,IER5L,FOS,SMAD6,GEM,LFNG,BCL6,ID2,MAFF,COL6A1,FOSB,TRIB1,SGK1
gene_set_query	35	BHLHE41	165.5	ARCHS4 Coexpression,108;GTEx Coexpression,223	EGR3,CHADL,PLP1,DCLK2,CREBL2,MDGA2,SYNPO,TRIB1,SGK1,FNIP2
gene_set_query	36	TET1	166	Literature ChIP-seq,81;ARCHS4 Coexpression,153;GTEx Coexpression,264	CHD9,ANKRD12,SLCO5A1,HMGCR,RASAL2,ECE2,LMNB1,CEP170,SYNPO,N4BP2,BANP,EGR3,SEC24A,MTRNR2L10,VPS13C,SAMD4A,MYRIP,SMAD6,CENPE,MBLAC2,COL6A1,MAFF,ESF1,FOSB,AMOTL2,SMCR8,KIF20B
gene_set_query	37	E2F1	167.5	Literature ChIP-seq,30;ARCHS4 Coexpression,200;ENCODE ChIP-seq,44;Enrichr Queries,643;ReMap ChIP-seq,72;GTEx Coexpression,16	MIDN,GMEB2,SH3KBP1,CHD9,CCNF,TECR,ECE2,EFCAB7,LMNB1,GPR176,PSD3,DGCR8,CHAC1,RMI2,VPS13C,VPS13A,FOS,RFX1,OXLD1,LMBRD2,MTHFD2,GAS1,PPIG,KIF20B,TRIB1,IDI1,IER5L,DERL2,RASAL2,HLTF,TNRC18,HES1,TRPM7,SAMD1,N4BP2,BANP,HIST1H4K,SCLT1,HMGA2,CDC6,SLC50A1,SMAD6,DHFR,CENPE,CCDC88A,MAFF,BCL2,FOSB,AMOTL2,NAA16
gene_set_query	38	FOXM1	171.7	Literature ChIP-seq,5;ARCHS4 Coexpression,165;ENCODE ChIP-seq,13;Enrichr Queries,788;ReMap ChIP-seq,15;GTEx Coexpression,44	IDI1,MIDN,GMEB2,PHF1,CCNF,IER5L,DERL2,CREBL2,SLCO5A1,LMNB1,FRAT2,CWC22,TNRC18,HES1,SAMD1,FILIP1L,FNIP2,LINGO1,RMI2,WDR37,HFM1,HIST1H4K,FZD4,SGIP1,SCLT1,HMGA2,CDC6,FOS,GNL1,GEM,DHFR,CENPE,FAM135A,BCL6,MTHFD2,ID2,COL6A1,TXNIP,FOSB,GAS1,AMOTL2,LMX1B,KIF20B,TRIB1,SGK1
gene_set_query	39	KMT2A	171.7	ARCHS4 Coexpression,57;ReMap ChIP-seq,58;GTEx Coexpression,400	SEC24A,HIST1H4K,DUSP1,CHD9,VPS13C,ATRX,ANKRD12,VPS13A,HMGA2,MTRNR2L6,RORB,EFCAB7,MTRNR2L1,CLK4,LMNB1,CCDC88A,GPR176,MBLAC2,BCL6,NBEA,BCL2,TNRC18,KIF20B,N4BP2
gene_set_query	40	NFAT5	176.3	ARCHS4 Coexpression,159;Enrichr Queries,146;GTEx Coexpression,224	BTG2,CHD9,VPS13C,ATRX,ANKRD12,VPS13A,MTRNR2L6,FOS,MTRNR2L1,CCDC88A,BCL6,APC,PSD3,CREBRF,TXNIP,FOSB,TRPM7,PPIG,SGK1
gene_set_query	41	FOSL2	179	ARCHS4 Coexpression,171;ENCODE ChIP-seq,68;Enrichr Queries,101;ReMap ChIP-seq,90;GTEx Coexpression,465	MIDN,BTG2,TECR,IER5L,MTRNR2L6,LFNG,TNRC18,HES1,SYNPO,RELT,EGR3,GADD45A,DUSP1,CDC6,SLC50A1,FOS,GEM,CCDC88A,TBC1D2,BCL6,ID2,DDIT3,MAFF,FOSB,TXNIP,AMOTL2,SMCR8,TRIB1,SGK1
gene_set_query	42	ZNF138	180	ARCHS4 Coexpression,67;Enrichr Queries,400;GTEx Coexpression,73	IDI1,RMI2,CHD9,CCNF,TECR,ATRX,MSMO1,HMGCR,CCDC88A,CENPE,LMBRD2,MBLAC2,FAM135A,APC,KIAA2026,HLTF,CREBRF,CEP170,KIF20B,N4BP2
gene_set_query	43	ZNF678	183	ARCHS4 Coexpression,64;Enrichr Queries,352;GTEx Coexpression,133	CHD9,VPS13C,ATRX,ANKRD12,VPS13A,YOD1,DHFR,CCDC88A,CENPE,ARL5B,PSD3,HLTF,CREBRF,NAA16,CEP170,PPIG,KIF20B,N4BP2
gene_set_query	44	MGA	183.3	ARCHS4 Coexpression,65;Enrichr Queries,432;GTEx Coexpression,53	CHD9,VPS13C,ANKRD12,ATRX,VPS13A,MTRNR2L6,MTRNR2L1,KTN1,CCDC88A,APC,STK36,HLTF,PSD3,ZNF569,DGCR8,TRPM7,CEP170,ZNF236,ZNF202
gene_set_query	45	DMTF1	183.7	ARCHS4 Coexpression,163;Enrichr Queries,9;GTEx Coexpression,379	BTG2,GADD45A,CHD9,PHF1,VPS13C,ANKRD12,ATRX,FOS,HMGCR,CLK4,KTN1,CENPE,BCL6,APC,STK36,MTHFD2,ID2,BCL2,TXNIP,CHAC1,TRIB1,SGK1,N4BP2
gene_set_query	46	LCOR	184	ARCHS4 Coexpression,38;Enrichr Queries,108;GTEx Coexpression,406	BTG2,CHD9,VPS13C,ANKRD12,ATRX,VPS13A,SLCO5A1,FOS,ARL5B,BCL6,APC,NBEA,PSD3,CREBRF,TXNIP,NAA16,CEP170,SGK1,N4BP2,CMTR2
gene_set_query	47	ZBTB41	184	ARCHS4 Coexpression,6;Enrichr Queries,2;GTEx Coexpression,544	BTG2,CHD9,ANKRD12,RASAL2,EFCAB7,ARL5B,PSD3,HLTF,TRPM7,CEP170,SEC24A,VPS13C,ATRX,VPS13A,YOD1,FOS,KTN1,CCDC88A,MBLAC2,FAM135A,LMBRD2,NBEA,BCL6,APC,CREBRF,TXNIP
gene_set_query	48	HSF2	185.7	ARCHS4 Coexpression,154;Enrichr Queries,29;GTEx Coexpression,374	UNC45B,IDI1,BTG2,HFM1,GADD45A,MSMO1,FOS,HMGCR,KTN1,LMNB1,BCL6,DDIT3,ID2,HLTF,MAFF,BCL2,TXNIP,FOSB,CEP170,SYNC,TRIB1,SGK1
gene_set_query	49	ZNF81	186	ARCHS4 Coexpression,7;Enrichr Queries,229;GTEx Coexpression,322	MTRNR2L10,CHD9,VPS13C,LRRK2,ANKRD12,ATRX,VPS13A,MTRNR2L6,MTRNR2L1,GNL1,TTBK2,FAM135A,APC,KIAA2026,CWC22,PSD3,CREBRF,TRPM7,SMCR8,CEP170,N4BP2
gene_set_query	50	E2F2	187.7	ARCHS4 Coexpression,203;Enrichr Queries,58;GTEx Coexpression,302	BTG2,RMI2,GADD45A,CCNF,YOD1,CDC6,FOS,LMNB1,DHFR,CENPE,FRAT2,MTHFD2,ID2,BCL2,TXNIP,KIF20B,TRIB1,SGK1,RELT,CD244
gene_set_query	51	ARNTL	190	ARCHS4 Coexpression,447;Enrichr Queries,72;ReMap ChIP-seq,183;GTEx Coexpression,58	BTG2,GMEB2,LRRK2,MTRNR2L1,FRAT2,TNRC18,HES1,PKNOX1,RELT,ZSWIM3,EGR3,GADD45A,HMGA2,CDC6,FOS,GEM,BCL6,APC,MTHFD2,DDIT3,ID2,MAFF,CREBRF,BCL2,TBC1D25,ZNF239,FOSB,TXNIP,MDGA2,TRIB1,SGK1
gene_set_query	52	ZNF292	193.7	ARCHS4 Coexpression,54;Enrichr Queries,103;GTEx Coexpression,424	CHD9,VPS13C,ANKRD12,ATRX,VPS13A,SLCO5A1,CLK4,KTN1,CCDC88A,APC,NBEA,PSD3,CREBRF,TXNIP,TRPM7,CEP170,PPIG,SGK1
gene_set_query	53	FOXC1	193.7	ARCHS4 Coexpression,191;Enrichr Queries,216;GTEx Coexpression,174	BTG2,EGR3,GADD45A,IER5L,FOS,SMAD6,GEM,DHFR,BCL6,ID2,MAFF,NHS,TXNIP,GAS1,FOSB,TNRC18,FILIP1L,SGK1
gene_set_query	54	ZNF782	195.3	ARCHS4 Coexpression,41;Enrichr Queries,288;GTEx Coexpression,257	CHD9,VPS13C,ANKRD12,ATRX,VPS13A,MTRNR2L6,FOS,MTRNR2L1,CLK4,CENPE,NBEA,APC,PSD3,CREBRF,DGCR8,TXNIP,FOSB,NAA16,ZNF202,N4BP2
gene_set_query	55	CREB1	200.7	Literature ChIP-seq,1;ARCHS4 Coexpression,244;ENCODE ChIP-seq,82;Enrichr Queries,325;ReMap ChIP-seq,200;GTEx Coexpression,352	MIDN,BTG2,CHD9,LRRK2,CHRM4,CCNF,MSMO1,CWC22,CEP170,CHAC1,PKNOX1,DUSP1,SGIP1,ATRX,FOS,RFX1,DUSP8,LMBRD2,RTN4RL1,DDIT3,TXNIP,TBC1D25,GAS1,LMX1B,PPIG,TRIB1,IDI1,IER5L,DERL2,HMGCR,RASAL2,TTBK2,TNRC18,HES1,TRPM7,SAMD1,FILIP1L,N4BP2,BANP,SEC24A,HIST1H4K,GADD45A,SCLT1,HMGA2,SLC50A1,KTN1,CENPE,FAM135A,BCL6,APC,ID2,MAFF,CREBRF,BCL2,FOSB,TOMM6
gene_set_query	56	ZBTB16	200.8	ARCHS4 Coexpression,91;Enrichr Queries,387;ReMap ChIP-seq,224;GTEx Coexpression,101	BTG2,MSMO1,LMNB1,ATOH8,SYNPO,BANP,ZSWIM3,MYH7B,UNC45B,EGR3,GADD45A,DUSP1,YOD1,RFX1,FOS,PARD3B,FAM135A,BCL6,MTHFD2,ID2,MAFF,CREBRF,BCL2,TXNIP,FOSB,SYNC,SGK1
gene_set_query	57	RLF	202	ARCHS4 Coexpression,225;Enrichr Queries,64;GTEx Coexpression,317	BTG2,SEC24A,DUSP1,GADD45A,CHD9,ANKRD12,ATRX,FOS,KTN1,ARL5B,APC,MAFF,CREBRF,TBC1D25,TXNIP,CEP170,TRPM7,TRIB1,SGK1,RELT,N4BP2
gene_set_query	58	ZNF518A	202.3	ARCHS4 Coexpression,131;Enrichr Queries,130;GTEx Coexpression,346	BTG2,CHD9,PHF1,VPS13C,ANKRD12,ATRX,VPS13A,FOS,CLK4,CCDC88A,APC,STK36,HLTF,CREBRF,ZNF236,KIF20B,SGK1,N4BP2
gene_set_query	59	NR2F2	204.4	ARCHS4 Coexpression,125;ENCODE ChIP-seq,60;Enrichr Queries,390;ReMap ChIP-seq,3;GTEx Coexpression,444	IDI1,MIDN,BTG2,CCDC148,CHRM4,TECR,IER5L,NHS,DGCR8,TNRC18,HES1,SAMD1,FILIP1L,N4BP2,ZSWIM3,HIST1H4K,GADD45A,DUSP1,VPS13C,HMGA2,CDC6,FOS,SLC50A1,PARD3B,BCL6,DDIT3,ID2,COL6A1,BCL2,TXNIP,FOSB,GAS1,AMOTL2,TRIB1,SGK1
gene_set_query	60	GZF1	209.7	ARCHS4 Coexpression,186;Enrichr Queries,39;GTEx Coexpression,404	IDI1,MIDN,BTG2,EGR3,GMEB2,GADD45A,FOS,LMNB1,ARL5B,BCL6,MTHFD2,DDIT3,ID2,MAFF,CREBRF,TBC1D25,TXNIP,FOSB,SMCR8,TRIB1,SGK1,RELT,CD244
gene_set_query	61	MYBL2	209.7	Literature ChIP-seq,115;ARCHS4 Coexpression,213;ENCODE ChIP-seq,115;Enrichr Queries,624;ReMap ChIP-seq,121;GTEx Coexpression,70	GORAB,PHF1,CCNF,IER5L,MSMO1,CREBL2,EFCAB7,LMNB1,FRAT2,HLTF,ZNF569,TNRC18,HES1,SAMD1,RELT,RMI2,WDR37,HIST1H4K,DUSP1,GADD45A,HMGA2,CDC6,SLC50A1,FOS,CLK4,DHFR,CENPE,FAM135A,LMBRD2,BCL6,MTHFD2,ID2,DDIT3,BCL2,TXNIP,LMX1B,KIF20B,TRIB1,SGK1
gene_set_query	62	ZFPM1	210.3	ARCHS4 Coexpression,148;Enrichr Queries,171;GTEx Coexpression,312	BTG2,MIDN,GADD45A,IER5L,DERL2,SLC50A1,FOS,RFX1,SMAD6,LFNG,BCL6,RTN4RL1,GSTA2,ID2,FOSB,TNRC18,SYNPO,TRIB1,SGK1,SAMD1
gene_set_query	63	SOX8	211	ARCHS4 Coexpression,226;Enrichr Queries,231;GTEx Coexpression,176	LINGO1,BTG2,EGR3,GADD45A,DCLK2,FOS,LFNG,BCL6,CHADL,ID2,COL6A1,PLP1,TXNIP,GAS1,FOSB,MDGA2,SGK1
gene_set_query	64	MNT	211.3	ARCHS4 Coexpression,365;Enrichr Queries,170;ReMap ChIP-seq,36;GTEx Coexpression,274	MIDN,BTG2,GMEB2,CHRM4,TECR,IER5L,FRAT2,TNRC18,HES1,RELT,EGR3,HIST1H4K,DUSP1,GADD45A,FOS,SLC50A1,RFX1,BCL6,RTN4RL1,ID2,DDIT3,MAFF,TBC1D25,FOSB,TXNIP,AMOTL2,TRIB1,SGK1
gene_set_query	65	SRF	212.3	Literature ChIP-seq,111;ARCHS4 Coexpression,599;ENCODE ChIP-seq,58;Enrichr Queries,218;ReMap ChIP-seq,86;GTEx Coexpression,202	IDI1,MIDN,BTG2,GMEB2,CHD9,PHF1,RASL11A,ANKRD12,IER5L,CREBL2,RASAL2,LMNB1,FRAT2,STK36,HLTF,TNRC18,FILIP1L,PKNOX1,EGR3,HFM1,DUSP1,GADD45A,FOS,CDC6,SLC50A1,GNL1,FOXP2,GEM,DHFR,BCL6,KIAA2026,RTN4RL1,ID2,MAFF,BCL2,FOSB,TXNIP,PPIG,TRIB1,SGK1,TOMM6
gene_set_query	66	ZNF503	212.7	ARCHS4 Coexpression,28;Enrichr Queries,196;GTEx Coexpression,414	BTG2,MIDN,FZD4,GADD45A,IER5L,FOS,SMAD6,FOXP2,DHFR,BCL6,ID2,COL6A1,TXNIP,GAS1,FOSB,TNRC18,HES1,TRIB1,SGK1
gene_set_query	67	ZEB1	213.2	ARCHS4 Coexpression,55;ENCODE ChIP-seq,55;Enrichr Queries,559;ReMap ChIP-seq,65;GTEx Coexpression,332	MIDN,BTG2,CHD9,CHRM4,TECR,IER5L,MSMO1,CREBL2,LFNG,TNRC18,HES1,TRPM7,CEP170,CHAC1,SAMD1,FILIP1L,RMI2,WDR37,HIST1H4K,DUSP1,SAMD4A,DCLK2,FOS,FOXP2,GEM,PARD3B,DHFR,CCDC88A,FAM135A,MBLAC2,BCL6,APC,MTHFD2,ID2,COL6A1,BCL2,FOSB,TXNIP,PPIG,TRIB1,SGK1
gene_set_query	68	ZNF260	214	ARCHS4 Coexpression,402;Enrichr Queries,52;GTEx Coexpression,188	BTG2,CHD9,ATRX,ANKRD12,VPS13A,MSMO1,FOS,HMGCR,CLK4,CCDC88A,ARL5B,MBLAC2,ID2,HLTF,PSD3,CREBRF,ESF1,TXNIP,CEP170,SGK1
gene_set_query	69	ZNF324	216.3	ARCHS4 Coexpression,271;Enrichr Queries,63;GTEx Coexpression,315	MIDN,BTG2,GADD45A,CCNF,IER5L,FOS,DUSP8,SMAD6,FRAT2,BCL6,DDIT3,ID2,MAFF,TBC1D25,TXNIP,FOSB,SMCR8,TNRC18,CHAC1,TRIB1,SGK1,ZSWIM3,BANP
gene_set_query	70	NR3C1	217.2	Literature ChIP-seq,100;ARCHS4 Coexpression,323;ENCODE ChIP-seq,81;Enrichr Queries,704;ReMap ChIP-seq,70;GTEx Coexpression,25	MIDN,BTG2,CHD9,SH3KBP1,TECR,RASAL2,CWC22,ATOH8,TNRC18,HES1,PKNOX1,BANP,HIST1H4K,DUSP1,GADD45A,VPS13C,ATRX,SAMD4A,YOD1,FOS,SLC50A1,BCL6,ID2,MAFF,BCL2,TXNIP,FOSB,AMOTL2,SMCR8,PPIG,LMX1B,TRIB1,SGK1,TOMM6
gene_set_query	71	BCL6	217.2	Literature ChIP-seq,74;ARCHS4 Coexpression,109;Enrichr Queries,212;ReMap ChIP-seq,190;GTEx Coexpression,501	MIDN,BTG2,LRRK2,RASL11A,ANKRD12,CREBL2,HMGCR,LMNB1,LFNG,GPR176,ARL5B,FRAT2,ATOH8,HES1,TNRC18,PKNOX1,RELT,RMI2,SLF1,EGR3,HIST1H4K,GADD45A,FOS,RFX1,SMAD6,CLK4,GEM,MBLAC2,BCL6,ID2,DDIT3,GSTA2,MAFF,CREBRF,BCL2,FOSB,TXNIP,GAS1,TRIB1,SGK1
gene_set_query	72	ZNF443	218	ARCHS4 Coexpression,33;Enrichr Queries,292;GTEx Coexpression,329	IDI1,BTG2,GADD45A,ATRX,SCLT1,MSMO1,CDC6,FOS,EFCAB7,LMNB1,CENPE,FRAT2,ID2,HLTF,TXNIP,KIF20B,SGK1,SYNC,N4BP2,ZSWIM3
gene_set_query	73	YY2	218.3	ARCHS4 Coexpression,228;Enrichr Queries,308;GTEx Coexpression,119	BTG2,HFM1,GADD45A,ATRX,HMGA2,FOS,KTN1,CENPE,GPR176,MTHFD2,DDIT3,ID2,CWC22,HLTF,ESF1,TXNIP,FOSB,CHAC1,TRIB1,SGK1,KIF20B
gene_set_query	74	ZNF805	219.3	ARCHS4 Coexpression,29;Enrichr Queries,92;GTEx Coexpression,537	BTG2,SEC24A,CHD9,VPS13C,ANKRD12,VPS13A,MTRNR2L6,YOD1,FOS,MTRNR2L1,ARL5B,KIAA2026,DDIT3,CWC22,PSD3,CREBRF,TXNIP,SMCR8,SGK1,KIF20B,N4BP2
gene_set_query	75	ZNF484	221.7	ARCHS4 Coexpression,23;Enrichr Queries,328;GTEx Coexpression,314	SLF1,CHD9,VPS13C,ANKRD12,ATRX,VPS13A,LIN7A,FOS,CLK4,FAM135A,NBEA,APC,DDIT3,CREBRF,CEP170,TRPM7,SGK1,N4BP2
gene_set_query	76	MBD6	226	ARCHS4 Coexpression,270;GTEx Coexpression,182	LFNG,MIDN,GMEB2,FRAT2,STK36,PHF1,TNRC18,RFX1
gene_set_query	77	TCF12	226.2	ARCHS4 Coexpression,48;ENCODE ChIP-seq,59;Enrichr Queries,901;ReMap ChIP-seq,112;GTEx Coexpression,11	MIDN,BTG2,CHD9,IER5L,MSMO1,HMGCR,LMNB1,LFNG,ATOH8,TNRC18,HES1,CEP170,SAMD1,SYNPO,WDR37,DUSP1,GADD45A,ATRX,SAMD4A,DCLK2,FOS,PARD3B,CCDC88A,APC,ID2,COL6A1,BCL2,ESF1,FOSB,AMOTL2,PPIG,TRIB1,SGK1,SYNC
gene_set_query	78	ZNF281	226.7	ARCHS4 Coexpression,83;Enrichr Queries,558;GTEx Coexpression,39	BTG2,GADD45A,SCLT1,LIN7A,FOS,CDC6,LMNB1,DHFR,CENPE,GPR176,ARL5B,BCL6,MTHFD2,ID2,TXNIP,ESF1,SMCR8,CEP170,TRIB1,SGK1,KIF20B,ZSWIM3
gene_set_query	79	FOXO1	227.6	Literature ChIP-seq,45;ARCHS4 Coexpression,144;Enrichr Queries,411;ReMap ChIP-seq,43;GTEx Coexpression,495	BTG2,MIDN,TECR,CCNF,GPR176,ATOH8,PSD3,FILIP1L,ZSWIM3,BANP,EGR3,HIST1H4K,FZD4,DUSP1,SGIP1,GADD45A,VPS13C,YOD1,FOS,BCL6,ID2,MAFF,CREBRF,BCL2,TXNIP,FOSB,SYNC,TRIB1,SGK1
gene_set_query	80	ZNF331	228.7	ARCHS4 Coexpression,550;Enrichr Queries,114;GTEx Coexpression,22	MIDN,BTG2,HFM1,EGR3,GADD45A,DUSP1,PHF1,FOS,GEM,LMNB1,ARL5B,BCL6,ID2,DDIT3,MAFF,TXNIP,FOSB,TRIB1,SGK1
gene_set_query	81	GLI1	229.5	Literature ChIP-seq,160;ARCHS4 Coexpression,181;Enrichr Queries,190;GTEx Coexpression,387	BTG2,EGR3,VPS13C,LRRK2,HMGA2,FOS,GEM,PARD3B,LMNB1,LFNG,FRAT2,BCL6,ID2,DDIT3,COL6A1,NHS,BCL2,TXNIP,GAS1,FOSB,SGK1
gene_set_query	82	PCGF2	232.5	ARCHS4 Coexpression,183;ReMap ChIP-seq,282	DHFR,LINGO1,MIDN,FRAT2,HFM1,IER5L,RORB,LMX1B,MYRIP,SAMD1,FOXP2
gene_set_query	83	MYSM1	232.7	ARCHS4 Coexpression,502;Enrichr Queries,53;GTEx Coexpression,143	CHD9,VPS13C,ANKRD12,ATRX,VPS13A,FOS,CLK4,KTN1,CCDC88A,ARL5B,FAM135A,APC,CREBRF,TXNIP,TRPM7,CEP170,PPIG,SAMD1
gene_set_query	84	CLOCK	235.6	Literature ChIP-seq,34;ARCHS4 Coexpression,132;Enrichr Queries,366;ReMap ChIP-seq,271;GTEx Coexpression,375	IDI1,BTG2,MIDN,TMPRSS6,CHD9,ANKRD12,IER5L,RASAL2,LFNG,PSD3,ZNF569,TNRC18,HES1,GADD45A,DUSP1,VPS13C,ATRX,VPS13A,SAMD4A,FOS,SMAD6,KTN1,CCDC88A,APC,BCL6,COL6A1,BCL2,TXNIP,SYNC
gene_set_query	85	KLF7	237	ARCHS4 Coexpression,30;Enrichr Queries,593;GTEx Coexpression,88	BTG2,GADD45A,SGIP1,RASL11A,TECR,SAMD4A,DCLK2,FOS,RASAL2,PARD3B,CCDC88A,BCL6,NBEA,APC,ID2,MAFF,CREBRF,TXNIP,AMOTL2,CEP170,TRIB1,SGK1,TOMM6
gene_set_query	86	KLF6	237.3	ARCHS4 Coexpression,9;Enrichr Queries,300;ReMap ChIP-seq,111;GTEx Coexpression,529	MIDN,BTG2,EGR3,HIST1H4K,DUSP1,GADD45A,TECR,CDC6,FOS,SMAD6,GEM,DHFR,BCL6,ID2,DDIT3,MAFF,TXNIP,FOSB,AMOTL2,TNRC18,HES1,TRIB1,SGK1,RELT
gene_set_query	87	FOSL1	239.6	ARCHS4 Coexpression,480;ENCODE ChIP-seq,50;Enrichr Queries,27;ReMap ChIP-seq,221;GTEx Coexpression,420	MIDN,BTG2,TECR,MSMO1,LMNB1,GPR176,HES1,CHAC1,N4BP2,RELT,ZSWIM3,EGR3,WDR37,HIST1H4K,GADD45A,DUSP1,HMGA2,CDC6,FOS,CLK4,GEM,CENPE,TBC1D2,MTHFD2,DDIT3,MAFF,TXNIP,FOSB,NAA16,AMOTL2,TRIB1,SGK1,KIF20B
gene_set_query	88	ZBTB48	241	ARCHS4 Coexpression,357;Enrichr Queries,257;GTEx Coexpression,109	MIDN,BTG2,GMEB2,GADD45A,RFX1,FOS,LFNG,FRAT2,BCL6,DDIT3,ID2,MAFF,TXNIP,FOSB,TRIB1,SGK1,RELT,CD244,BANP
gene_set_query	89	ZKSCAN2	242.3	ARCHS4 Coexpression,168;Enrichr Queries,363;GTEx Coexpression,196	BTG2,CHD9,VPS13C,ANKRD12,FOS,RASAL2,HMGCR,TTBK2,KTN1,CCDC88A,NBEA,ID2,HLTF,PSD3,BCL2,ZNF569,TXNIP,FOSB,CEP170,TRIB1
gene_set_query	90	ZNF202	244.7	ARCHS4 Coexpression,315;Enrichr Queries,187;GTEx Coexpression,232	BTG2,DERL2,CDC6,FOS,LMNB1,DHFR,CENPE,FRAT2,BCL6,MTHFD2,DDIT3,MAFF,BCL2,DGCR8,TXNIP,NAA16,CHAC1,TRIB1,SGK1,CMTR2
gene_set_query	91	ZBTB2	247	ARCHS4 Coexpression,258;Enrichr Queries,30;GTEx Coexpression,453	IDI1,MIDN,BTG2,GADD45A,FOS,CDC6,LMNB1,BCL6,MTHFD2,DDIT3,ID2,CWC22,MAFF,BCL2,TXNIP,FOSB,SMCR8,AMOTL2,CHAC1,TRIB1,SGK1
gene_set_query	92	ZNF510	247	ARCHS4 Coexpression,198;Enrichr Queries,260;GTEx Coexpression,283	CHD9,VPS13C,ANKRD12,ATRX,VPS13A,MYRIP,TTBK2,LMBRD2,MBLAC2,NBEA,APC,PSD3,HLTF,CREBRF,ZNF569,TXNIP,CEP170
gene_set_query	93	E2F3	249	ARCHS4 Coexpression,166;Enrichr Queries,84;GTEx Coexpression,497	BTG2,GADD45A,CCNF,SCLT1,HMGA2,CDC6,FOS,LMNB1,DHFR,CENPE,BCL6,MTHFD2,ID2,BCL2,TXNIP,SMCR8,TRIB1,SGK1,RELT
gene_set_query	94	ZHX1	249.8	ARCHS4 Coexpression,88;Enrichr Queries,105;ReMap ChIP-seq,96;GTEx Coexpression,710	MIDN,BTG2,CHD9,CHRM4,TECR,ANKRD12,IER5L,FRAT2,PSD3,HLTF,TNRC18,HES1,CHAC1,SAMD1,EGR3,DUSP1,ATRX,SCLT1,FOS,SLC50A1,KTN1,CCDC88A,FAM135A,MBLAC2,LMBRD2,BCL6,APC,ID2,BCL2,CREBRF,FOSB,TXNIP,TRIB1,SGK1
gene_set_query	95	AEBP1	250.5	ARCHS4 Coexpression,293;GTEx Coexpression,208	COL6A1,IER5L,NHS,GAS1,TNRC18,FILIP1L,SYNPO,GEM
gene_set_query	96	OLIG2	253	Literature ChIP-seq,63;ARCHS4 Coexpression,240;Enrichr Queries,508;GTEx Coexpression,201	BTG2,RORB,LMNB1,LFNG,ARL5B,CHADL,ATOH8,TNRC18,HES1,SYNPO,N4BP2,LINGO1,EGR3,WDR37,GADD45A,SGIP1,DCLK2,HMGA2,FOS,FRMD4B,DUSP8,FOXP2,CCDC88A,BCL6,MTHFD2,ID2,PLP1,TXNIP,FOSB,GAS1,MDGA2,SGK1,TRIB1
gene_set_query	97	ATOH8	254.3	ARCHS4 Coexpression,66;Enrichr Queries,128;GTEx Coexpression,569	BTG2,EGR3,FZD4,IER5L,SAMD4A,FOS,SMAD6,PARD3B,LFNG,BCL6,ID2,COL6A1,TXNIP,GAS1,FOSB,AMOTL2,SYNPO,SGK1
gene_set_query	98	ZBTB33	254.4	ARCHS4 Coexpression,276;ENCODE ChIP-seq,71;Enrichr Queries,210;ReMap ChIP-seq,269;GTEx Coexpression,446	MIDN,BTG2,CHD9,CCNF,MTRNR2L6,HMGCR,MTRNR2L1,MTRNR2L2,LMNB1,ARL5B,HLTF,TNRC18,HES1,BANP,RMI2,HIST1H4K,MTRNR2L10,ATRX,RFLNB,YOD1,FOS,FAM135A,BCL6,APC,ID2,MAFF,CREBRF,TXNIP,ESF1,SMCR8,SGK1,ZNF236
gene_set_query	99	IKZF5	254.7	ARCHS4 Coexpression,443;Enrichr Queries,37;GTEx Coexpression,284	BTG2,GADD45A,CHD9,ANKRD12,ATRX,YOD1,FOS,CLK4,BCL6,KIAA2026,MTHFD2,DDIT3,ID2,CREBRF,BCL2,TXNIP,NAA16,AMOTL2,TRIB1,SGK1
gene_set_query	100	ZNF217	255.3	Literature ChIP-seq,61;ARCHS4 Coexpression,590;ENCODE ChIP-seq,19;Enrichr Queries,517;ReMap ChIP-seq,204;GTEx Coexpression,141	BTG2,CCDC148,IER5L,LMNB1,TTBK2,LFNG,ARL5B,HLTF,PSD3,ZNF569,HES1,TNRC18,TRPM7,FILIP1L,CMTR2,RMI2,GADD45A,DCLK2,HMGA2,CDC6,FOS,SLC50A1,FRMD4B,DUSP8,GEM,KTN1,PARD3B,CCDC88A,TBC1D2,NBEA,BCL6,MTHFD2,ID2,TXNIP,AMOTL2,SMCR8,LMX1B,TRIB1,SGK1
gene_set_query	101	CEBPB	256	Literature ChIP-seq,20;ARCHS4 Coexpression,375;ENCODE ChIP-seq,7;Enrichr Queries,188;ReMap ChIP-seq,18;GTEx Coexpression,928	MIDN,BTG2,GMEB2,PHF1,TECR,MSMO1,LFNG,FRAT2,CHAC1,PKNOX1,CMTR2,DUSP1,FOS,DUSP8,GNL1,TBC1D2,MTHFD2,DDIT3,TXNIP,GAS1,TRIB1,SGK1,IDI1,ANKRD12,IER5L,DERL2,RASAL2,CHADL,STK36,TNRC18,HES1,RELT,N4BP2,EGR3,HIST1H4K,FZD4,GADD45A,RFLNB,CDC6,SLC50A1,SMAD6,CLK4,BCL6,APC,ID2,MAFF,PLP1,FOSB,KBTBD8,TOMM6
gene_set_query	102	ZFP69	257	ARCHS4 Coexpression,329;GTEx Coexpression,185	DHFR,CCDC88A,GPR176,SCLT1,CEP170,EFCAB7,ZNF202,ZSWIM3
gene_set_query	103	FOXL1	257.3	ARCHS4 Coexpression,122;Enrichr Queries,457;GTEx Coexpression,193	BTG2,EGR3,IER5L,HMGA2,FOS,SMAD6,GPR176,TBC1D2,BCL6,MTHFD2,ID2,COL6A1,GAS1,FOSB,AMOTL2,FILIP1L,SYNPO,SGK1
gene_set_query	104	SMAD4	257.6	Literature ChIP-seq,16;ARCHS4 Coexpression,301;Enrichr Queries,779;ReMap ChIP-seq,34;GTEx Coexpression,158	MIDN,BTG2,CHD9,SH3KBP1,GORAB,EFCAB7,LFNG,GPR176,ARL5B,CWC22,PSD3,SYNPO,CMTR2,DUSP1,VPS13C,ATRX,VPS13A,FOS,MYRIP,FOXP2,PARD3B,RTN4RL1,TXNIP,PPIG,LMX1B,TRIB1,SGK1,KIF20B,TMPRSS6,CCDC148,LIN7A,RASAL2,ASCL2,TTBK2,NHS,TNRC18,HES1,SAMD1,BANP,MYH7B,LINGO1,GADD45A,FZD4,SAMD4A,HMGA2,SMAD6,CCDC88A,BCL6,APC,NBEA,ID2,BCL2,PLP1,AMOTL2
gene_set_query	105	ZFP1	259.7	ARCHS4 Coexpression,71;Enrichr Queries,319;GTEx Coexpression,389	BTG2,GADD45A,CHD9,VPS13A,DCLK2,CREBL2,MSMO1,CDC6,FOS,HMGCR,LMNB1,LMBRD2,MBLAC2,BCL6,APC,ID2,BCL2,TXNIP,CEP170,SGK1,CMTR2
gene_set_query	106	GLIS2	261.7	ARCHS4 Coexpression,128;Enrichr Queries,562;GTEx Coexpression,95	BTG2,MIDN,GADD45A,IER5L,FOS,GEM,ID2,MAFF,COL6A1,NHS,TNRC18,AMOTL2,FILIP1L,SYNPO,SGK1
gene_set_query	107	SCX	262	ARCHS4 Coexpression,262	MIDN,IER5L,TNRC18,SAMD1
gene_set_query	108	MAFK	262.4	ARCHS4 Coexpression,1066;ENCODE ChIP-seq,51;Enrichr Queries,33;ReMap ChIP-seq,45;GTEx Coexpression,117	MIDN,BTG2,LRRK2,TECR,ANKRD12,IER5L,HMGCR,LFNG,GPR176,ARL5B,CWC22,TNRC18,TRPM7,CEP170,CHAC1,SYNPO,FILIP1L,PKNOX1,BANP,ZSWIM3,SLF1,SEC24A,HIST1H4K,GADD45A,DUSP1,FOS,DUSP8,GEM,LMBRD2,BCL6,DDIT3,ID2,GSTA2,MAFF,TXNIP,FOSB,AMOTL2,PPIG,TRIB1,SGK1,KIF20B,TOMM6
gene_set_query	109	TIGD3	263	ARCHS4 Coexpression,557;Enrichr Queries,16;GTEx Coexpression,216	SLF1,BTG2,RMI2,EGR3,GADD45A,CCNF,IER5L,LIN7A,CDC6,FOS,LMNB1,LFNG,FRAT2,BCL6,MTHFD2,MAFF,ATOH8,TXNIP,FOSB,TRIB1,SGK1,ZSWIM3
gene_set_query	110	TRERF1	266	ARCHS4 Coexpression,322;Enrichr Queries,355;GTEx Coexpression,121	RMI2,BTG2,CHD9,HMGA2,FOS,ASCL2,LMNB1,LFNG,FAM135A,FRAT2,BCL6,ID2,PSD3,TXNIP,TNRC18,SMCR8,SYNPO,TRIB1,SGK1,FNIP2
gene_set_query	111	ETS2	266.3	Literature ChIP-seq,155;ARCHS4 Coexpression,382;Enrichr Queries,208;GTEx Coexpression,320	MIDN,BTG2,GADD45A,FOS,GEM,BCL6,MTHFD2,DDIT3,ID2,HLTF,MAFF,ZNF569,TXNIP,FOSB,HES1,TRIB1,SGK1,RELT
gene_set_query	112	EGR2	268	ARCHS4 Coexpression,20;Enrichr Queries,330;GTEx Coexpression,454	BTG2,EGR3,GADD45A,DUSP1,VPS13C,FOS,GEM,BCL6,ID2,MAFF,BCL2,TXNIP,FOSB,TRIB1,SGK1,KBTBD8
gene_set_query	113	ZNF571	268.3	ARCHS4 Coexpression,711;Enrichr Queries,34;GTEx Coexpression,60	HFM1,EGR3,CCDC148,PHF1,VPS13C,FOS,CLK4,GEM,BCL6,NBEA,KIAA2026,DDIT3,ID2,MAFF,PSD3,CREBRF,ZNF569,TXNIP,ZNF239,FOSB,PPIG,SGK1,FILIP1L,N4BP2
gene_set_query	114	ZSCAN31	269	ARCHS4 Coexpression,503;GTEx Coexpression,35	STK36,SH3KBP1,CCDC148,PHF1,ZNF569,DGCR8,FOS,FOXP2,TTBK2
gene_set_query	115	BAZ2B	270.7	ARCHS4 Coexpression,374;Enrichr Queries,55;GTEx Coexpression,383	BTG2,CHD9,VPS13C,ANKRD12,ATRX,FRMD4B,FOS,KTN1,CCDC88A,BCL6,NBEA,APC,KIAA2026,STK36,PSD3,CREBRF,TXNIP,ZNF236,SGK1
gene_set_query	116	ASH1L	271	ARCHS4 Coexpression,19;Enrichr Queries,784;GTEx Coexpression,10	CHD9,VPS13C,ANKRD12,ATRX,VPS13A,MTRNR2L6,SLC50A1,FOS,MTRNR2L1,PARD3B,OXLD1,NBEA,APC,KIAA2026,PSD3,TXNIP,TRPM7,PPIG
gene_set_query	117	MEF2A	272.3	Literature ChIP-seq,93;ARCHS4 Coexpression,268;ENCODE ChIP-seq,75;Enrichr Queries,755;ReMap ChIP-seq,173;GTEx Coexpression,270	MIDN,BTG2,SH3KBP1,CHD9,LRRK2,ANKRD12,RASL11A,LMNB1,ARL5B,HLTF,HES1,SYNPO,FILIP1L,BANP,UNC45B,HIST1H4K,VPS13C,ATRX,SAMD4A,FOS,DUSP8,CCDC88A,BCL6,MTHFD2,ID2,BCL2,TXNIP,FOSB,TBC1D25,SGK1,ZNF236,KBTBD8
gene_set_query	118	ZNF407	274	ARCHS4 Coexpression,22;Enrichr Queries,345;GTEx Coexpression,455	CHD9,SGIP1,VPS13C,LRRK2,ANKRD12,ATRX,VPS13A,SAMD4A,MTRNR2L6,MTRNR2L1,PARD3B,NBEA,APC,CWC22,PSD3,BCL2,SMCR8,TRPM7,SYNC,ZNF236
gene_set_query	119	NR4A2	279.5	Literature ChIP-seq,156;ARCHS4 Coexpression,13;Enrichr Queries,228;GTEx Coexpression,721	BTG2,EGR3,GADD45A,DUSP1,DCLK2,FOS,GEM,BCL6,DDIT3,ID2,MAFF,TXNIP,FOSB,MDGA2,TRIB1,SGK1,RELT
gene_set_query	120	HDX	281	ARCHS4 Coexpression,234;Enrichr Queries,239;GTEx Coexpression,370	EGR3,CHD9,ATRX,SAMD4A,MSMO1,FOS,FOXP2,GEM,PARD3B,GPR176,ARL5B,NBEA,ID2,PSD3,FOSB,CEP170,FILIP1L
gene_set_query	121	ARID3A	281.4	ARCHS4 Coexpression,869;ENCODE ChIP-seq,46;Enrichr Queries,161;ReMap ChIP-seq,12;GTEx Coexpression,319	MIDN,BTG2,GMEB2,CHD9,CCDC148,TECR,RASAL2,ECE2,EFCAB7,LMNB1,LFNG,FRAT2,STK36,TNRC18,HES1,CEP170,RELT,ZSWIM3,RMI2,HFM1,HIST1H4K,GADD45A,DUSP1,SCLT1,HMGA2,YOD1,FOS,CDC6,GNL1,CCDC88A,MBLAC2,BCL6,MTHFD2,ID2,MAFF,TXNIP,FOSB,ZNF239,SMCR8,PPIG,TRIB1,SGK1,KBTBD8
gene_set_query	122	ZNF92	281.5	ARCHS4 Coexpression,140;Enrichr Queries,324;ReMap ChIP-seq,166;GTEx Coexpression,496	IDI1,MIDN,BTG2,CHD9,CCNF,IER5L,MSMO1,HMGCR,LMNB1,LFNG,ARL5B,ATOH8,CWC22,TNRC18,SYNPO,N4BP2,RMI2,CDC6,FOS,SMAD6,CENPE,TBC1D2,ID2,MAFF,FOSB,KIF20B,TRIB1
gene_set_query	123	ZNF175	286	ARCHS4 Coexpression,751;Enrichr Queries,96;ReMap ChIP-seq,29;GTEx Coexpression,268	MIDN,CHD9,TECR,LFNG,ZNF569,DGCR8,TNRC18,HES1,EGR3,HIST1H4K,FZD4,GADD45A,DUSP1,VPS13C,YOD1,SLC50A1,FOS,CLK4,GEM,BCL6,DDIT3,ID2,MAFF,BCL2,CREBRF,TXNIP,FOSB,TRIB1,SGK1
gene_set_query	124	ZNF84	287.3	ARCHS4 Coexpression,47;Enrichr Queries,385;GTEx Coexpression,430	HFM1,CHD9,ANKRD12,ATRX,VPS13A,CLK4,CCDC88A,NBEA,APC,CWC22,HLTF,CREBRF,ESF1,ZNF569,TXNIP,TRPM7,CEP170,N4BP2
gene_set_query	125	ZNF148	289	ARCHS4 Coexpression,14;Enrichr Queries,771;GTEx Coexpression,82	CHD9,VPS13C,ATRX,ANKRD12,FOS,CCDC88A,APC,NBEA,KIAA2026,CWC22,PSD3,HLTF,CREBRF,TXNIP,SMCR8,CEP170,PPIG
gene_set_query	126	NCOA2	290	ARCHS4 Coexpression,137;Enrichr Queries,630;ReMap ChIP-seq,80;GTEx Coexpression,313	MIDN,BTG2,GMEB2,CHD9,LRRK2,TECR,ATOH8,PSD3,TRPM7,HES1,PKNOX1,BANP,VPS13C,ATRX,VPS13A,YOD1,FOS,SLC50A1,TBC1D2,FAM135A,BCL6,APC,KIAA2026,MAFF,CREBRF,BCL2,TXNIP,AMOTL2,SMCR8,SGK1
gene_set_query	127	ZBTB21	290.5	ARCHS4 Coexpression,478;GTEx Coexpression,103	ARL5B,EGR3,SEC24A,DUSP1,MAFF,SMCR8,GEM
gene_set_query	128	TWIST2	291	ARCHS4 Coexpression,239;GTEx Coexpression,343	GPR176,COL6A1,HMGA2,GAS1,AMOTL2
gene_set_query	129	RFX3	291	ARCHS4 Coexpression,352;Enrichr Queries,245;GTEx Coexpression,276	SLF1,BTG2,CHD9,VPS13C,ANKRD12,ATRX,VPS13A,DCLK2,MSMO1,FOS,GNL1,TTBK2,CCDC88A,BCL6,NBEA,APC,PSD3,BCL2,CREBRF,TXNIP
gene_set_query	130	NCOA1	292	ARCHS4 Coexpression,164;Enrichr Queries,490;ReMap ChIP-seq,106;GTEx Coexpression,408	MIDN,BTG2,CHD9,PHF1,LRRK2,PSD3,DGCR8,TNRC18,HES1,BANP,GADD45A,VPS13C,SLC50A1,FOS,TBC1D2,BCL6,NBEA,APC,KIAA2026,ID2,MAFF,BCL2,CREBRF,FOSB,TXNIP,ZNF534,SGK1
gene_set_query	131	FOXN3	293.7	ARCHS4 Coexpression,100;Enrichr Queries,616;GTEx Coexpression,165	UNC45B,BTG2,CHD9,FZD4,ANKRD12,ATRX,FOS,PARD3B,BCL6,ID2,CWC22,PSD3,BCL2,CREBRF,TXNIP,SMCR8,SGK1,SYNPO
gene_set_query	132	ZNF507	295.3	ARCHS4 Coexpression,279;Enrichr Queries,382;GTEx Coexpression,225	CHD9,VPS13C,GORAB,ANKRD12,ATRX,VPS13A,YOD1,KTN1,LMNB1,FAM135A,APC,HLTF,PSD3,CREBRF,ZNF569,ESF1,TRPM7,PPIG
gene_set_query	133	ZNF572	295.7	ARCHS4 Coexpression,221;Enrichr Queries,491;GTEx Coexpression,175	CHD9,GORAB,SLCO5A1,FOS,GEM,PARD3B,LMNB1,BCL6,NBEA,STK36,DDIT3,ID2,TXNIP,ZNF239,TRPM7,PPIG,TRIB1,SGK1,CMTR2
gene_set_query	134	PURA	297	ARCHS4 Coexpression,299;GTEx Coexpression,295	LMBRD2,APC,SGIP1,CWC22,ATRX,PSD3,ESF1,SYNC
gene_set_query	135	RUNX2	297.2	Literature ChIP-seq,44;ARCHS4 Coexpression,384;Enrichr Queries,545;ReMap ChIP-seq,64;GTEx Coexpression,449	MIDN,SH3KBP1,CHD9,GORAB,LRRK2,LFNG,GPR176,ARL5B,CWC22,PSD3,ZNF569,SYNPO,PKNOX1,DUSP1,SGIP1,VPS13C,FOS,MYRIP,PARD3B,TXNIP,ZNF239,SMCR8,TRIB1,SGK1,KIF20B,ZNF236,CCDC148,IER5L,SLCO5A1,RASAL2,ATOH8,NHS,TNRC18,RELT,BANP,EGR3,GADD45A,SAMD4A,SCLT1,HMGA2,DCLK2,CLK4,CENPE,FAM135A,BCL6,NBEA,APC,ID2,MAFF,BCL2,FOSB,AMOTL2,KBTBD8
gene_set_query	136	ZNF184	300	ARCHS4 Coexpression,494;Enrichr Queries,56;GTEx Coexpression,350	LINGO1,SLF1,BTG2,EGR3,GADD45A,CHD9,CDC6,FOS,EFCAB7,LMNB1,CENPE,BCL6,APC,ID2,HLTF,ZNF569,TXNIP,FOSB,CEP170,TRIB1,SGK1
gene_set_query	137	ZNF146	300.3	ARCHS4 Coexpression,87;Enrichr Queries,421;GTEx Coexpression,393	IDI1,ATRX,MSMO1,CDC6,FOS,KTN1,LMNB1,DHFR,MTHFD2,ID2,CWC22,HLTF,ESF1,TXNIP,PPIG,KIF20B
gene_set_query	138	ZBTB38	301.3	ARCHS4 Coexpression,522;Enrichr Queries,205;GTEx Coexpression,177	BTG2,SEC24A,CHD9,VPS13C,ANKRD12,ATRX,SAMD4A,FOS,KTN1,GPR176,BCL6,ID2,CWC22,PSD3,CREBRF,ZNF239,ESF1,TXNIP,TRIB1,SGK1
gene_set_query	139	TEAD3	303.3	ARCHS4 Coexpression,254;Enrichr Queries,398;GTEx Coexpression,258	BTG2,GADD45A,FOS,SMAD6,FOXP2,GEM,GPR176,BCL6,ID2,COL6A1,MAFF,TNRC18,AMOTL2,SYNPO,SGK1
gene_set_query	140	ZNF274	303.3	Literature ChIP-seq,143;ARCHS4 Coexpression,1342;ENCODE ChIP-seq,54;Enrichr Queries,107;ReMap ChIP-seq,77;GTEx Coexpression,97	IDI1,BTG2,GMEB2,IER5L,CREBL2,RORB,HMGCR,MTRNR2L1,LMNB1,HLTF,ZNF569,CHAC1,ZNF202,LINGO1,MYH7B,HIST1H4K,GADD45A,DUSP1,DCLK2,YOD1,RFX1,FOS,CLK4,BCL6,MTHFD2,DDIT3,ID2,MAFF,ZNF239,TXNIP,FOSB,ZNF534,LMX1B,TRIB1,SGK1,TOMM6
gene_set_query	141	ARID3B	303.5	ARCHS4 Coexpression,347;GTEx Coexpression,260	MIDN,GPR176,FRAT2,SCLT1,RELT,CD244,LMNB1
gene_set_query	142	HIF1A	304.6	Literature ChIP-seq,144;ARCHS4 Coexpression,141;Enrichr Queries,585;ReMap ChIP-seq,1;GTEx Coexpression,652	MIDN,BTG2,CHRM4,LFNG,GPR176,TNRC18,HES1,SYNPO,BANP,SLF1,HIST1H4K,FZD4,DUSP1,GADD45A,SAMD4A,HMGA2,CDC6,FOS,SLC50A1,KTN1,BCL6,RTN4RL1,MTHFD2,ID2,MAFF,COL6A1,BCL2,FOSB,TXNIP,AMOTL2,LMX1B,TRIB1,SGK1,MDGA2
gene_set_query	143	ETV4	305.3	ARCHS4 Coexpression,794;Enrichr Queries,214;ReMap ChIP-seq,150;GTEx Coexpression,63	MIDN,PHF1,CCNF,IER5L,LMNB1,TNRC18,HES1,CHAC1,CMTR2,RMI2,HIST1H4K,GADD45A,DUSP1,HMGA2,SLC50A1,CDC6,FOS,CENPE,MTHFD2,ID2,MAFF,TXNIP,FOSB,KIF20B,TRIB1,SGK1
gene_set_query	144	NKX32	308	ARCHS4 Coexpression,330;GTEx Coexpression,286	DHFR,COL6A1,IER5L,TNRC18,HES1,FOXP2,GEM
gene_set_query	145	ZNF569	309.3	ARCHS4 Coexpression,406;Enrichr Queries,75;GTEx Coexpression,447	IDI1,CHD9,ANKRD12,ATRX,FOS,CLK4,TTBK2,CCDC88A,CENPE,MTHFD2,ID2,HLTF,PSD3,CREBRF,TXNIP,CEP170,SGK1,N4BP2
gene_set_query	146	KLF9	310.8	ARCHS4 Coexpression,115;Enrichr Queries,437;ReMap ChIP-seq,141;GTEx Coexpression,550	MIDN,BTG2,TECR,IER5L,LFNG,ATOH8,PSD3,TNRC18,HES1,SYNPO,FILIP1L,GADD45A,FZD4,SAMD4A,FOS,SLC50A1,PARD3B,BCL6,RTN4RL1,ID2,MAFF,COL6A1,CREBRF,FOSB,TXNIP,TRIB1,SGK1
gene_set_query	147	PBX3	311.2	ARCHS4 Coexpression,52;ENCODE ChIP-seq,4;Enrichr Queries,535;ReMap ChIP-seq,254;GTEx Coexpression,711	IDI1,MIDN,BTG2,TECR,IER5L,CREBL2,MSMO1,LIN7A,RASAL2,HMGCR,TTBK2,LMNB1,PSD3,HLTF,DGCR8,HES1,CEP170,CHAC1,PKNOX1,ZSWIM3,RMI2,EGR3,HIST1H4K,DUSP1,FZD4,GADD45A,VPS13C,DCLK2,HMGA2,FOS,SMAD6,FOXP2,CCDC88A,FAM135A,NBEA,BCL6,RTN4RL1,MTHFD2,ID2,DDIT3,BCL2,FOSB,TXNIP,LMX1B,TRIB1,SGK1,TOMM6
gene_set_query	148	SP7	312	ARCHS4 Coexpression,683;Enrichr Queries,197;GTEx Coexpression,56	BTG2,EGR3,CCDC148,FOS,SMAD6,GNL1,GEM,LFNG,CCDC88A,BCL6,RTN4RL1,ID2,COL6A1,PLP1,TXNIP,GAS1,FOSB,CEP170,AMOTL2,MDGA2
gene_set_query	149	EBF1	313.2	ARCHS4 Coexpression,310;ENCODE ChIP-seq,104;Enrichr Queries,823;ReMap ChIP-seq,157;GTEx Coexpression,172	IDI1,MIDN,BTG2,CHD9,SH3KBP1,GORAB,LRRK2,IER5L,SLCO5A1,MSMO1,RASAL2,ECE2,LFNG,ARL5B,HLTF,HES1,CEP170,SAMD1,RELT,ZNF202,CMTR2,RMI2,SLF1,EGR3,FZD4,SAMD4A,DCLK2,FOS,FRMD4B,GEM,FOXP2,PARD3B,DHFR,TBC1D2,FAM135A,MBLAC2,BCL6,ID2,COL6A1,FOSB,TXNIP,GAS1,ESF1,AMOTL2,SGK1,CD244
gene_set_query	150	LHX2	313.5	ARCHS4 Coexpression,750;Enrichr Queries,269;ReMap ChIP-seq,55;GTEx Coexpression,180	BTG2,MIDN,GORAB,IER5L,RORB,RASAL2,ARL5B,CWC22,PSD3,LINGO1,EGR3,HIST1H4K,GADD45A,SGIP1,DCLK2,HMGA2,YOD1,FOS,SMAD6,GEM,KTN1,APC,BCL6,ID2,BCL2,TXNIP,GAS1,FOSB,LMX1B,SGK1,KBTBD8
gene_set_query	151	ZBTB37	314.7	ARCHS4 Coexpression,470;Enrichr Queries,36;GTEx Coexpression,438	BTG2,CHD9,VPS13C,LRRK2,ANKRD12,ATRX,YOD1,RASAL2,FOS,TTBK2,CCDC88A,ARL5B,APC,KIAA2026,PSD3,CREBRF,TXNIP,TRPM7,SGK1,N4BP2
gene_set_query	152	NKX62	315	ARCHS4 Coexpression,438;GTEx Coexpression,192	CCDC88A,LINGO1,CHADL,PLP1,MDGA2,DUSP8
gene_set_query	153	ZNF180	315	ARCHS4 Coexpression,652;Enrichr Queries,134;GTEx Coexpression,159	IDI1,BTG2,CHD9,ATRX,MSMO1,FOS,CLK4,ID2,CWC22,HLTF,PSD3,ZNF569,TXNIP,FOSB,TRPM7,SMCR8,TNRC18,PPIG,SGK1,ZSWIM3
gene_set_query	154	KLF10	316	ARCHS4 Coexpression,2;Enrichr Queries,15;GTEx Coexpression,931	IDI1,LINGO1,MIDN,BTG2,EGR3,GADD45A,DUSP1,MSMO1,FOS,GEM,LMNB1,DHFR,BCL6,MTHFD2,DDIT3,ID2,MAFF,TXNIP,FOSB,AMOTL2,SYNC,TRIB1,SGK1
gene_set_query	155	KLF2	317.3	Literature ChIP-seq,136;ARCHS4 Coexpression,509;Enrichr Queries,226;GTEx Coexpression,398	BTG2,EGR3,DUSP1,GADD45A,FOS,GEM,LFNG,LMBRD2,FRAT2,BCL6,ID2,MAFF,COL6A1,CREBRF,TXNIP,FOSB,TRIB1,SGK1
gene_set_query	156	OSR1	317.5	ARCHS4 Coexpression,386;GTEx Coexpression,249	COL6A1,IER5L,GAS1,TNRC18,AMOTL2,FILIP1L,GEM
gene_set_query	157	WT1	317.8	Literature ChIP-seq,32;ARCHS4 Coexpression,500;Enrichr Queries,302;GTEx Coexpression,437	BTG2,MIDN,CHD9,SH3KBP1,PHF1,CCNF,TECR,RASAL2,LFNG,ARL5B,STK36,PSD3,ATOH8,NHS,TNRC18,TRPM7,HES1,SAMD1,PKNOX1,SYNPO,N4BP2,FNIP2,MYH7B,LINGO1,EGR3,GADD45A,SGIP1,SAMD4A,HMGA2,DCLK2,FOS,FRMD4B,RFX1,CDC6,SMAD6,PARD3B,LMBRD2,RTN4RL1,ID2,COL6A1,MAFF,BCL2,GAS1,TXNIP,FOSB,LMX1B,SGK1
gene_set_query	158	ZXDA	321.7	ARCHS4 Coexpression,524;Enrichr Queries,311;GTEx Coexpression,130	BTG2,CHD9,GADD45A,SH3KBP1,ATRX,FOS,BCL6,NBEA,CWC22,PSD3,BCL2,CREBRF,TXNIP,TRPM7,SMCR8,PPIG,TRIB1,SGK1
gene_set_query	159	TERF1	322.8	ARCHS4 Coexpression,327;Enrichr Queries,291;ReMap ChIP-seq,231;GTEx Coexpression,442	BTG2,GMEB2,SEC24A,CHD9,ATRX,CREBL2,RFX1,CDC6,FOS,PARD3B,LMNB1,CENPE,GPR176,NBEA,ID2,MAFF,HLTF,CREBRF,BCL2,TXNIP,ESF1,KIF20B,SGK1
gene_set_query	160	PBX1	324.5	Literature ChIP-seq,142;ARCHS4 Coexpression,98;Enrichr Queries,829;GTEx Coexpression,229	BTG2,RASAL2,ECE2,TTBK2,PSD3,HLTF,PPIAL4A,TNRC18,CEP170,ZSWIM3,HFM1,DCLK2,FOS,RFX1,FOXP2,CCDC88A,FAM135A,BCL6,NBEA,ID2,COL6A1,GAS1,TXNIP,LMX1B,SGK1,ZNF236
gene_set_query	161	ZNF319	324.7	ARCHS4 Coexpression,139;Enrichr Queries,62;GTEx Coexpression,773	MIDN,BTG2,GADD45A,IER5L,RFX1,FOS,LFNG,FRAT2,BCL6,ID2,MAFF,TXNIP,FOSB,TNRC18,AMOTL2,SMCR8,TRIB1,SGK1,ZSWIM3
gene_set_query	162	TWIST1	326.3	ARCHS4 Coexpression,129;Enrichr Queries,737;ReMap ChIP-seq,101;GTEx Coexpression,338	MIDN,BTG2,EGR3,GADD45A,HMGA2,RFX1,CDC6,FOS,GEM,LFNG,GPR176,ID2,COL6A1,ATOH8,FOSB,TXNIP,GAS1,AMOTL2,TNRC18,HES1,SYNPO,SGK1
gene_set_query	163	KLF4	327.2	Literature ChIP-seq,80;ARCHS4 Coexpression,51;Enrichr Queries,220;ReMap ChIP-seq,100;GTEx Coexpression,1185	MIDN,BTG2,CHD9,TECR,IER5L,DERL2,ASCL2,LFNG,TNRC18,HES1,RELT,BANP,ZSWIM3,EGR3,HIST1H4K,DUSP1,GADD45A,DCLK2,HMGA2,CDC6,FOS,SLC50A1,GEM,BCL6,DDIT3,ID2,MAFF,FOSB,TXNIP,AMOTL2,SMCR8,TRIB1,SGK1
gene_set_query	164	ATF2	327.8	ARCHS4 Coexpression,145;ENCODE ChIP-seq,65;Enrichr Queries,782;ReMap ChIP-seq,153;GTEx Coexpression,494	MIDN,BTG2,CHD9,PHF1,ANKRD12,CREBL2,MSMO1,HMGCR,EFCAB7,LMNB1,HLTF,ZNF569,CEP170,TNRC18,HES1,SLF1,HIST1H4K,SGIP1,DUSP1,ATRX,SCLT1,FOS,GEM,KTN1,CCDC88A,CENPE,BCL6,APC,NBEA,MTHFD2,ID2,MAFF,BCL2,TXNIP,FOSB,ESF1,AMOTL2,PPIG,KIF20B,TOMM6
gene_set_query	165	ZBTB10	328.7	ARCHS4 Coexpression,723;Enrichr Queries,26;GTEx Coexpression,237	BTG2,EGR3,GADD45A,ATRX,HMGCR,FOS,GEM,OXLD1,ARL5B,BCL6,ID2,MAFF,PSD3,HLTF,BCL2,CREBRF,TXNIP,FOSB,AMOTL2,FILIP1L,TRIB1,SGK1
gene_set_query	166	ZNF658	330	ARCHS4 Coexpression,224;Enrichr Queries,436	EGR3,CHD9,CCDC148,ATRX,VPS13A,FOS,CENPE,NBEA,APC,PSD3,CREBRF,TXNIP,FOSB,SGK1
gene_set_query	167	FOXN2	330.3	ARCHS4 Coexpression,435;Enrichr Queries,258;GTEx Coexpression,298	BTG2,SH3KBP1,GADD45A,CHD9,LRRK2,VPS13C,ANKRD12,SCLT1,LIN7A,FOS,ARL5B,BCL6,MTHFD2,ID2,CREBRF,TXNIP,CEP170,TRIB1,SGK1
gene_set_query	168	TCF4	331.8	Literature ChIP-seq,25;ARCHS4 Coexpression,10;Enrichr Queries,857;ReMap ChIP-seq,35;GTEx Coexpression,732	BTG2,GMEB2,CHD9,MSMO1,RORB,EFCAB7,PSD3,CWC22,CEP170,SYNPO,CMTR2,UNC45B,WDR37,HFM1,SGIP1,DUSP1,VPS13C,ATRX,FOS,MYRIP,DUSP8,FOXP2,PARD3B,OXLD1,KIAA2026,DDIT3,TXNIP,ZNF239,LMX1B,SGK1,KIF20B,SYNC,ZNF236,IDI1,CCDC148,IER5L,CREBL2,SLCO5A1,RASAL2,ASCL2,TTBK2,ATOH8,HLTF,TNRC18,HES1,TRPM7,N4BP2,EGR3,GADD45A,RFLNB,SAMD4A,SCLT1,DCLK2,SLC50A1,SMAD6,CLK4,DHFR,CCDC88A,BCL6,NBEA,APC,ID2,BCL2,AMOTL2,NAA16,MDGA2
gene_set_query	169	SOX12	332.7	ARCHS4 Coexpression,158;Enrichr Queries,243;GTEx Coexpression,597	LINGO1,MIDN,BTG2,IER5L,FOS,LMNB1,LFNG,NBEA,BCL6,ID2,HLTF,TXNIP,FOSB,TNRC18,TRIB1,SGK1,SAMD1
gene_set_query	170	ZNF25	334	ARCHS4 Coexpression,350;Enrichr Queries,121;GTEx Coexpression,531	BTG2,SGIP1,GADD45A,SAMD4A,FOS,GEM,LMBRD2,NBEA,BCL6,APC,MTHFD2,ID2,PSD3,COL6A1,CREBRF,TXNIP,SGK1
gene_set_query	171	DLX2	334.3	ARCHS4 Coexpression,458;Enrichr Queries,12;GTEx Coexpression,533	LINGO1,BTG2,EGR3,GADD45A,HMGA2,DCLK2,FOS,HMGCR,SMAD6,GEM,LFNG,GPR176,BCL6,ID2,MAFF,ATOH8,TXNIP,GAS1,FOSB,CEP170,CHAC1,TRIB1,SGK1
gene_set_query	172	GABPA	334.7	Literature ChIP-seq,24;ARCHS4 Coexpression,700;ENCODE ChIP-seq,107;Enrichr Queries,869;ReMap ChIP-seq,261;GTEx Coexpression,47	IDI1,MIDN,GMEB2,CHD9,TMPRSS6,GORAB,IER5L,DERL2,RORB,EFCAB7,LMNB1,ARL5B,STK36,CWC22,HLTF,ZNF569,TRPM7,HES1,CEP170,ZNF202,ZSWIM3,SLF1,WDR37,SEC24A,DUSP1,ATRX,VPS13A,SAMD4A,DCLK2,SLC50A1,FOS,KTN1,OXLD1,LMBRD2,BCL6,RTN4RL1,MAFF,CREBRF,FOSB,TXNIP,ZNF239,GAS1,PPIG,TRIB1,SGK1,SYNC,TOMM6
gene_set_query	173	ZNF697	335	ARCHS4 Coexpression,194;Enrichr Queries,145;GTEx Coexpression,666	BTG2,EGR3,GADD45A,GORAB,HMGA2,FOS,RASAL2,GEM,GPR176,ARL5B,BCL6,MTHFD2,DDIT3,ID2,MAFF,FOSB,TRPM7,CEP170,TRIB1,SGK1,FNIP2
gene_set_query	174	ZEB2	335.5	ARCHS4 Coexpression,97;Enrichr Queries,826;ReMap ChIP-seq,41;GTEx Coexpression,378	MIDN,BTG2,PHF1,LRRK2,TECR,CHADL,DGCR8,HES1,CEP170,FILIP1L,RMI2,HIST1H4K,GADD45A,DUSP1,VPS13C,FOS,FRMD4B,CCDC88A,BCL6,APC,DDIT3,ID2,PLP1,BCL2,TXNIP,FOSB,TRIB1,SGK1,KBTBD8
gene_set_query	175	ZNF516	335.7	ARCHS4 Coexpression,446;Enrichr Queries,165;GTEx Coexpression,396	BTG2,MIDN,GADD45A,PHF1,LRRK2,SAMD4A,RFX1,FOS,LFNG,BCL6,NBEA,STK36,ID2,PSD3,BCL2,NHS,TXNIP,TNRC18,TRIB1,SGK1
gene_set_query	176	RARA	336.6	Literature ChIP-seq,99;ARCHS4 Coexpression,569;Enrichr Queries,46;ReMap ChIP-seq,113;GTEx Coexpression,856	MIDN,BTG2,ECE2,HMGCR,LFNG,GPR176,FRAT2,HLTF,TNRC18,HES1,SAMD1,SYNPO,RELT,N4BP2,ZSWIM3,RMI2,EGR3,HIST1H4K,DUSP1,GADD45A,RFX1,FOS,CDC6,SMAD6,GEM,OXLD1,FAM135A,LMBRD2,BCL6,ID2,MAFF,BCL2,FOSB,TXNIP,TRIB1,SGK1,SYNC
gene_set_query	177	ZNF33A	337.3	ARCHS4 Coexpression,124;Enrichr Queries,278;GTEx Coexpression,610	BTG2,CHD9,VPS13C,ANKRD12,ATRX,VPS13A,FOS,CLK4,CCDC88A,NBEA,CREBRF,TXNIP,NAA16,N4BP2
gene_set_query	178	NFATC1	337.6	ARCHS4 Coexpression,379;ENCODE ChIP-seq,108;Enrichr Queries,133;ReMap ChIP-seq,275;GTEx Coexpression,793	IDI1,MIDN,BTG2,GORAB,RASL11A,ANKRD12,SLCO5A1,EFCAB7,LMNB1,LFNG,CEP170,RELT,WDR37,EGR3,HIST1H4K,GADD45A,FOS,CDC6,SMAD6,GEM,BCL6,ID2,MAFF,BCL2,TXNIP,FOSB,ESF1,SYNC,TRIB1,SGK1,TOMM6
gene_set_query	179	ZNF710	337.7	ARCHS4 Coexpression,312;Enrichr Queries,467;GTEx Coexpression,234	MIDN,BTG2,GADD45A,SLC50A1,FRMD4B,FOS,LFNG,FRAT2,BCL6,ID2,TXNIP,NAA16,TNRC18,SMCR8,SGK1,N4BP2,RELT
gene_set_query	180	PA2G4	340	ARCHS4 Coexpression,383;GTEx Coexpression,297	DHFR,RMI2,MTHFD2,CCNF,CDC6,KIF20B,LMNB1
gene_set_query	181	ZFHX3	341	ARCHS4 Coexpression,362;Enrichr Queries,440;GTEx Coexpression,221	BTG2,EGR3,CHD9,SAMD4A,FOS,SMAD6,MTRNR2L1,PARD3B,BCL6,ID2,ATOH8,PSD3,TXNIP,TNRC18,FILIP1L,TRIB1,SGK1
gene_set_query	182	PRDM2	341	ARCHS4 Coexpression,551;Enrichr Queries,346;GTEx Coexpression,126	BTG2,GADD45A,CHD9,VPS13C,ATRX,ANKRD12,DERL2,SLC50A1,FOS,BCL6,APC,KIAA2026,BCL2,TXNIP,TNRC18,SMCR8,ZNF236,SGK1
gene_set_query	183	NR1D2	342.3	ARCHS4 Coexpression,381;Enrichr Queries,79;GTEx Coexpression,567	IDI1,BTG2,GADD45A,ATRX,ANKRD12,SAMD4A,MSMO1,FOS,CLK4,KTN1,NBEA,BCL6,DDIT3,ID2,MAFF,PSD3,CREBRF,TXNIP,FOSB,TRIB1,SGK1,SYNPO
gene_set_query	184	TEAD1	342.8	ARCHS4 Coexpression,250;Enrichr Queries,978;ReMap ChIP-seq,28;GTEx Coexpression,115	MIDN,BTG2,CHD9,SH3KBP1,TECR,CREBL2,RASAL2,TNRC18,N4BP2,GADD45A,DUSP1,SGIP1,SAMD4A,YOD1,CDC6,FOS,FOXP2,PARD3B,KTN1,COL6A1,FOSB,TXNIP,AMOTL2,SYNC,SGK1
gene_set_query	185	MEIS2	343.3	ARCHS4 Coexpression,84;Enrichr Queries,1086;ReMap ChIP-seq,8;GTEx Coexpression,195	MIDN,BTG2,CHD9,CHRM4,PHF1,ANKRD12,TECR,SLCO5A1,HES1,CEP170,HIST1H4K,FZD4,GADD45A,DUSP1,DCLK2,FOS,FOXP2,TBC1D2,NBEA,APC,MTHFD2,DDIT3,ID2,TXNIP,FOSB,GAS1,SGK1,KBTBD8
gene_set_query	186	ZNF587B	343.5	ARCHS4 Coexpression,412;GTEx Coexpression,275	OXLD1,SGIP1,DCLK2,SMCR8,TRPM7,CDC6,KIF20B
gene_set_query	187	ZSCAN9	344	ARCHS4 Coexpression,423;GTEx Coexpression,265	STK36,PHF1,DGCR8,MSMO1,CEP170,HMGCR,ZNF202
gene_set_query	188	ETS1	344.3	Literature ChIP-seq,145;ARCHS4 Coexpression,295;ENCODE ChIP-seq,31;Enrichr Queries,433;ReMap ChIP-seq,115;GTEx Coexpression,1047	MIDN,BTG2,SH3KBP1,IER5L,LFNG,FRAT2,CWC22,ZNF569,TNRC18,HES1,N4BP2,BANP,EGR3,WDR37,HIST1H4K,DUSP1,GADD45A,SGIP1,ATRX,VPS13A,HMGA2,SLC50A1,FOS,CDC6,DUSP8,GNL1,OXLD1,MBLAC2,BCL6,RTN4RL1,DDIT3,ID2,MAFF,BCL2,CREBRF,FOSB,TXNIP,TBC1D25,ESF1,AMOTL2,SMCR8,PPIG,TRIB1,SGK1,KBTBD8,TOMM6
gene_set_query	189	ESR1	344.7	Literature ChIP-seq,29;ARCHS4 Coexpression,476;ENCODE ChIP-seq,90;Enrichr Queries,720;ReMap ChIP-seq,140;GTEx Coexpression,613	MIDN,BTG2,CHD9,IER5L,CREBL2,SLCO5A1,LFNG,NHS,TNRC18,HES1,TRPM7,FILIP1L,SYNPO,BANP,EGR3,GADD45A,SGIP1,SAMD4A,CDC6,FOS,SLC50A1,FRMD4B,MYRIP,BCL6,NBEA,RTN4RL1,ID2,COL6A1,MAFF,BCL2,GAS1,TXNIP,AMOTL2,LMX1B,SGK1
gene_set_query	190	ZNF143	347.4	ARCHS4 Coexpression,976;ENCODE ChIP-seq,33;Enrichr Queries,131;ReMap ChIP-seq,274;GTEx Coexpression,323	IDI1,MIDN,CHD9,CHRM4,TECR,IER5L,ECE2,LMNB1,ARL5B,ZNF569,HES1,TNRC18,SAMD1,RELT,ZNF202,BANP,GADD45A,SLC50A1,FOS,MYRIP,SMAD6,CLK4,GEM,DHFR,CCDC88A,CENPE,MBLAC2,BCL6,MTHFD2,DDIT3,ID2,MAFF,TBC1D25,FOSB,TXNIP,ZNF239,NAA16,PPIG,TRIB1,SGK1,KIF20B,TOMM6
gene_set_query	191	KMT2B	347.5	ARCHS4 Coexpression,490;ReMap ChIP-seq,205	BTG2,MIDN,RASL11A,DERL2,CENPE,ARL5B,OXLD1,KIAA2026,ZNF569,ESF1,TNRC18,SMCR8,PPIG
gene_set_query	192	SCMH1	347.5	ARCHS4 Coexpression,337;GTEx Coexpression,358	MYH7B,UNC45B,TNRC18,FILIP1L,SYNPO,FOXP2
gene_set_query	193	MXI1	347.6	ARCHS4 Coexpression,292;ENCODE ChIP-seq,39;Enrichr Queries,289;ReMap ChIP-seq,129;GTEx Coexpression,989	IDI1,MIDN,BTG2,CCDC148,CHRM4,PHF1,LRRK2,TECR,CCNF,IER5L,MSMO1,RASAL2,HMGCR,EFCAB7,DGCR8,TNRC18,TRPM7,CEP170,SAMD1,ZNF202,CMTR2,RMI2,SLF1,GADD45A,VPS13A,YOD1,FOS,SLC50A1,CDC6,CCDC88A,CENPE,BCL6,RTN4RL1,DDIT3,ID2,MAFF,CREBRF,PLP1,FOSB,TXNIP,TRIB1,SGK1,ZNF236
gene_set_query	194	PURB	348	ARCHS4 Coexpression,545;GTEx Coexpression,151	NBEA,ANKRD12,PSD3,ATRX,TNRC18,SMCR8,CLK4,LMNB1
gene_set_query	195	SOX2	348.2	Literature ChIP-seq,31;ARCHS4 Coexpression,372;Enrichr Queries,699;ReMap ChIP-seq,47;GTEx Coexpression,592	MIDN,SLCO5A1,LFNG,FRAT2,TNRC18,HES1,BANP,HIST1H4K,GADD45A,DUSP1,SGIP1,DCLK2,HMGA2,FOS,DHFR,BCL6,KIAA2026,ID2,BCL2,GAS1,FOSB,TXNIP,AMOTL2,SMCR8,MDGA2,TRIB1,SGK1
gene_set_query	196	HMGA2	350	ARCHS4 Coexpression,277;Enrichr Queries,574;GTEx Coexpression,199	GADD45A,CDC6,FOS,LMNB1,CENPE,GPR176,MTHFD2,ID2,BCL2,AMOTL2,KIF20B,TRIB1,SGK1
gene_set_query	197	POU3F2	354	Literature ChIP-seq,60;ARCHS4 Coexpression,378;Enrichr Queries,388;GTEx Coexpression,590	CHD9,MSMO1,LIN7A,RORB,RASAL2,TTBK2,CEP170,SLF1,EGR3,HIST1H4K,SAMD4A,DCLK2,HMGA2,FOS,FOXP2,PARD3B,KTN1,CCDC88A,LMBRD2,APC,NBEA,ID2,BCL2,TXNIP,GAS1,NAA16,MDGA2,SGK1,KBTBD8
gene_set_query	198	ZNF189	355	ARCHS4 Coexpression,105;Enrichr Queries,6;GTEx Coexpression,954	BTG2,HMGCR,ARL5B,CHADL,PSD3,EGR3,GADD45A,ATRX,VPS13A,FOS,CLK4,GEM,LMBRD2,BCL6,NBEA,APC,DDIT3,ID2,MAFF,PLP1,CREBRF,TXNIP,FOSB,TRIB1,SGK1
gene_set_query	199	GLI2	355	ARCHS4 Coexpression,325;Enrichr Queries,380;GTEx Coexpression,360	GADD45A,HMGA2,FOS,SMAD6,PARD3B,GPR176,BCL6,ID2,COL6A1,BCL2,GAS1,TNRC18,AMOTL2,TRIB1,SGK1
gene_set_query	200	MSANTD4	356	ARCHS4 Coexpression,107;GTEx Coexpression,605	IDI1,LMBRD2,NBEA,APC,ZNF569,MSMO1,CEP170,HMGCR
gene_set_query	201	SOX9	356.4	Literature ChIP-seq,18;ARCHS4 Coexpression,518;Enrichr Queries,50;ReMap ChIP-seq,179;GTEx Coexpression,1017	MIDN,BTG2,CHD9,TECR,IER5L,DERL2,LFNG,TNRC18,HES1,TRPM7,N4BP2,EGR3,HIST1H4K,GADD45A,RFLNB,DCLK2,HMGA2,SLC50A1,FOS,FRMD4B,RFX1,SMAD6,DUSP8,GEM,DHFR,CCDC88A,TBC1D2,FAM135A,BCL6,ID2,MAFF,COL6A1,BCL2,FOSB,TXNIP,GAS1,SMCR8,TRIB1,SGK1
gene_set_query	202	ZNF117	356.7	ARCHS4 Coexpression,180;Enrichr Queries,259;GTEx Coexpression,631	BTG2,FZD4,CHD9,LRRK2,ATRX,VPS13A,CREBL2,FOS,CCDC88A,BCL6,NBEA,ID2,PSD3,CREBRF,TXNIP,CEP170,SGK1,N4BP2
gene_set_query	203	ZNF14	357.7	ARCHS4 Coexpression,709;Enrichr Queries,180;GTEx Coexpression,184	IDI1,BTG2,GADD45A,ANKRD12,SCLT1,LIN7A,MSMO1,FOS,BCL6,ID2,CWC22,CREBRF,TXNIP,FOSB,TRIB1,SGK1,SYNC,N4BP2,ZSWIM3
gene_set_query	204	BACH1	357.8	Literature ChIP-seq,59;ARCHS4 Coexpression,501;ENCODE ChIP-seq,106;Enrichr Queries,553;ReMap ChIP-seq,283;GTEx Coexpression,645	MIDN,BTG2,LRRK2,IER5L,LMNB1,LFNG,FRAT2,TNRC18,HES1,EGR3,GADD45A,DUSP1,VPS13C,SAMD4A,FOS,CDC6,MYRIP,CLK4,DHFR,OXLD1,TBC1D2,BCL6,APC,ID2,DDIT3,MAFF,COL6A1,CREBRF,BCL2,TXNIP,ZNF239,FOSB,SMCR8,PPIG,TRIB1,SGK1,KIF20B
gene_set_query	205	SETBP1	358	ARCHS4 Coexpression,101;Enrichr Queries,764;GTEx Coexpression,209	BTG2,ATRX,DCLK2,SLCO5A1,FOS,PARD3B,CCDC88A,BCL6,NBEA,APC,ID2,PSD3,BCL2,TXNIP,TNRC18,CEP170,FILIP1L,SGK1
gene_set_query	206	ZNF362	358.3	ARCHS4 Coexpression,410;Enrichr Queries,283;GTEx Coexpression,382	MIDN,BTG2,GADD45A,FOS,RFX1,SMAD6,LFNG,BCL6,ID2,NHS,TXNIP,TNRC18,CHAC1,FILIP1L,TRIB1,SGK1
gene_set_query	207	SPEN	359	ARCHS4 Coexpression,457;GTEx Coexpression,261	CHD9,ANKRD12,ATRX,TNRC18,SMCR8,LMNB1
gene_set_query	208	SMAD3	359.8	Literature ChIP-seq,42;ARCHS4 Coexpression,697;Enrichr Queries,556;ReMap ChIP-seq,48;GTEx Coexpression,456	IDI1,MIDN,BTG2,CHD9,TECR,IER5L,RASAL2,ECE2,ASCL2,TTBK2,LFNG,NHS,TNRC18,HES1,SYNPO,SAMD1,RELT,SLF1,WDR37,HIST1H4K,GADD45A,DUSP1,VPS13C,HMGA2,YOD1,CDC6,FOS,SLC50A1,SMAD6,CLK4,CCDC88A,TBC1D2,BCL6,ID2,MAFF,BCL2,FOSB,TXNIP,AMOTL2,TRIB1,SGK1
gene_set_query	209	SIX5	360.4	ARCHS4 Coexpression,353;ENCODE ChIP-seq,92;Enrichr Queries,85;ReMap ChIP-seq,270;GTEx Coexpression,1002	MIDN,BTG2,IER5L,MTRNR2L6,CREBL2,ECE2,MTRNR2L1,MTRNR2L2,TTBK2,LFNG,CWC22,ZNF569,TNRC18,CEP170,BANP,EGR3,MTRNR2L10,DUSP1,FOS,RFX1,SMAD6,OXLD1,LMBRD2,BCL6,RTN4RL1,ID2,MAFF,COL6A1,FOSB,TXNIP,GAS1,ZNF239,SMCR8,AMOTL2,SGK1,KBTBD8
gene_set_query	210	THAP2	361.3	ARCHS4 Coexpression,990;Enrichr Queries,1;GTEx Coexpression,93	IDI1,BTG2,CHD9,ANKRD12,MSMO1,SLCO5A1,TTBK2,ARL5B,PSD3,ZNF569,CEP170,CHAC1,SLF1,GADD45A,FOS,GEM,BCL6,DDIT3,ID2,MAFF,BCL2,CREBRF,TXNIP,FOSB,TRIB1,SGK1,KBTBD8
gene_set_query	211	NCOA3	361.8	ARCHS4 Coexpression,280;Enrichr Queries,685;ReMap ChIP-seq,213;GTEx Coexpression,269	BTG2,SEC24A,GADD45A,TECR,VPS13A,FOS,SLC50A1,GEM,LMNB1,TBC1D2,MTHFD2,RTN4RL1,ID2,CWC22,BCL2,TXNIP,SMCR8,HES1,TRPM7,PKNOX1,FILIP1L,TRIB1,SGK1,BANP
gene_set_query	212	MBNL2	363	ARCHS4 Coexpression,190;Enrichr Queries,540;GTEx Coexpression,359	RMI2,BTG2,GADD45A,CHD9,SAMD4A,FOS,OXLD1,LMBRD2,BCL6,ID2,PSD3,PLP1,TXNIP,TRIB1,SGK1,FILIP1L,SYNPO
gene_set_query	213	ZUP1	363.7	ARCHS4 Coexpression,422;Enrichr Queries,178;GTEx Coexpression,491	IDI1,BTG2,SEC24A,GADD45A,CHD9,CCNF,ATRX,MSMO1,FOS,CLK4,LMNB1,KTN1,CENPE,MTHFD2,DDIT3,TXNIP,TNRC18,SGK1,N4BP2
gene_set_query	214	NRF1	365.4	ARCHS4 Coexpression,477;ENCODE ChIP-seq,25;Enrichr Queries,965;ReMap ChIP-seq,196;GTEx Coexpression,164	IDI1,MIDN,BTG2,GMEB2,CHD9,TECR,CCNF,IER5L,LIN7A,HMGCR,LMNB1,LFNG,FRAT2,PSD3,TNRC18,HES1,TRPM7,CEP170,SAMD1,PKNOX1,RELT,BANP,SEC24A,HIST1H4K,FZD4,GADD45A,DUSP1,VPS13C,VPS13A,SLC50A1,FOS,CCDC88A,TBC1D2,FAM135A,BCL6,NBEA,APC,RTN4RL1,MTHFD2,DDIT3,TBC1D25,FOSB,TXNIP,NAA16,TRIB1,SGK1
gene_set_query	215	LIN54	367.5	ARCHS4 Coexpression,673;GTEx Coexpression,62	DHFR,CCNF,SCLT1,SMCR8,TRPM7,RELT,LMNB1
gene_set_query	216	SREBF2	367.8	Literature ChIP-seq,98;ARCHS4 Coexpression,661;ENCODE ChIP-seq,62;Enrichr Queries,472;ReMap ChIP-seq,105;GTEx Coexpression,809	IDI1,MIDN,BTG2,GMEB2,TMPRSS6,CHRM4,TECR,IER5L,MSMO1,HMGCR,EFCAB7,LMNB1,LFNG,CHADL,PSD3,ATOH8,TNRC18,CHAC1,SAMD1,RELT,SLF1,WDR37,SLC50A1,FOS,CDC6,FOXP2,GEM,CCDC88A,OXLD1,BCL6,ID2,FOSB,TXNIP,LMX1B,SGK1,TRIB1
gene_set_query	217	ZSCAN18	368.3	ARCHS4 Coexpression,429;Enrichr Queries,358;GTEx Coexpression,318	LINGO1,BTG2,SGIP1,GADD45A,DCLK2,FOS,DUSP8,NBEA,ID2,COL6A1,BCL2,TXNIP,FOSB,SYNPO,TRIB1,SGK1
gene_set_query	218	KLF12	368.7	ARCHS4 Coexpression,18;Enrichr Queries,876;GTEx Coexpression,212	CHD9,VPS13C,TECR,ATRX,ANKRD12,DCLK2,FOS,PARD3B,BCL6,NBEA,APC,ID2,PSD3,BCL2,TXNIP,CEP170,FILIP1L,SGK1,TOMM6
gene_set_query	219	OLIG1	369	ARCHS4 Coexpression,222;Enrichr Queries,524;GTEx Coexpression,361	LINGO1,BTG2,EGR3,GADD45A,DCLK2,FOS,BCL6,CHADL,ID2,PLP1,TXNIP,FOSB,MDGA2,SGK1
gene_set_query	220	ZNF883	369	ARCHS4 Coexpression,127;GTEx Coexpression,611	CCDC88A,NBEA,APC,DCLK2,MSMO1,MDGA2,N4BP2
gene_set_query	221	KCNIP3	369	ARCHS4 Coexpression,657;GTEx Coexpression,81	LINGO1,APC,DCLK2,RORB,MDGA2,DUSP8
gene_set_query	222	MYBL1	369.3	Literature ChIP-seq,140;ARCHS4 Coexpression,420;Enrichr Queries,407;GTEx Coexpression,510	BTG2,CCNF,SCLT1,LIN7A,CDC6,FOS,LMNB1,DHFR,CENPE,ID2,TXNIP,SMCR8,KIF20B,SGK1,RELT,CD244
gene_set_query	223	DNMT1	369.5	ARCHS4 Coexpression,579;GTEx Coexpression,160	CENPE,RMI2,CCNF,CDC6,KIF20B,SAMD1,LMNB1,ZSWIM3
gene_set_query	224	ZBTB26	370	ARCHS4 Coexpression,749;Enrichr Queries,5;GTEx Coexpression,356	IDI1,BTG2,CHD9,VPS13C,ATRX,VPS13A,YOD1,HMGCR,CCDC88A,ARL5B,FAM135A,LMBRD2,ID2,HLTF,PSD3,CREBRF,TXNIP,TNRC18,TRPM7,PPIG,TRIB1,N4BP2
gene_set_query	225	ATF4	370.3	ARCHS4 Coexpression,813;Enrichr Queries,427;ReMap ChIP-seq,135;GTEx Coexpression,106	SLF1,BTG2,GADD45A,SH3KBP1,SAMD4A,CREBL2,FOS,FOXP2,PARD3B,LMNB1,BCL6,NBEA,MTHFD2,DDIT3,ID2,COL6A1,MAFF,TXNIP,TNRC18,CHAC1,TRIB1,FILIP1L,SGK1
gene_set_query	226	E2F6	370.6	ARCHS4 Coexpression,493;ENCODE ChIP-seq,40;Enrichr Queries,140;ReMap ChIP-seq,161;GTEx Coexpression,1019	MIDN,BTG2,IER5L,DERL2,LFNG,HLTF,PSD3,DGCR8,TNRC18,HES1,SAMD1,RMI2,EGR3,SEC24A,GADD45A,FZD4,FOS,SLC50A1,CDC6,PARD3B,OXLD1,MBLAC2,BCL6,RTN4RL1,MTHFD2,ID2,DDIT3,MAFF,BCL2,FOSB,TXNIP,ZNF239,SMCR8,SYNC,TRIB1,SGK1
gene_set_query	227	MKX	371.7	ARCHS4 Coexpression,249;Enrichr Queries,700;GTEx Coexpression,166	RORB,FOS,SMAD6,FOXP2,PARD3B,GPR176,ID2,COL6A1,TXNIP,GAS1,TNRC18,AMOTL2,CHAC1,FILIP1L,SGK1
gene_set_query	228	NFATC4	371.7	ARCHS4 Coexpression,143;Enrichr Queries,221;GTEx Coexpression,751	GADD45A,HMGA2,FOS,SMAD6,GPR176,BCL6,ID2,COL6A1,BCL2,TXNIP,GAS1,TNRC18,AMOTL2,SYNPO,TRIB1,SGK1
gene_set_query	229	ZNF644	372	ARCHS4 Coexpression,433;Enrichr Queries,813;ReMap ChIP-seq,235;GTEx Coexpression,7	BTG2,CHD9,VPS13C,ANKRD12,ATRX,PARD3B,KTN1,CCDC88A,TBC1D2,KIAA2026,CWC22,CREBRF,ESF1,TXNIP,FOSB,TRPM7,TNRC18,HES1,CEP170,PPIG,PKNOX1,SGK1,N4BP2
gene_set_query	230	ZNF354B	373	ARCHS4 Coexpression,297;Enrichr Queries,74;GTEx Coexpression,748	BTG2,CHD9,GADD45A,VPS13C,ATRX,VPS13A,FOS,CLK4,GEM,APC,MTHFD2,PSD3,CREBRF,TXNIP,FOSB,PPIG,CHAC1,KIF20B,SGK1,N4BP2
gene_set_query	231	HIVEP1	373.3	ARCHS4 Coexpression,44;Enrichr Queries,314;GTEx Coexpression,762	BTG2,SEC24A,MTRNR2L10,GADD45A,CHD9,VPS13C,SAMD4A,MTRNR2L6,FOS,MTRNR2L1,BCL6,ID2,CWC22,MAFF,BCL2,TXNIP,FOSB,TRPM7,SMCR8,TRIB1,SGK1
gene_set_query	232	ZFP90	374.3	ARCHS4 Coexpression,259;Enrichr Queries,612;GTEx Coexpression,252	BTG2,CHD9,DCLK2,FOS,GNL1,LFNG,CCDC88A,BCL6,NBEA,MTHFD2,ID2,TXNIP,CEP170,TRIB1,SGK1
gene_set_query	233	RFX8	374.5	ARCHS4 Coexpression,542;GTEx Coexpression,207	CENPE,GPR176,SH3KBP1,COL6A1,HMGA2,FOSB,KIF20B
gene_set_query	234	FOXC2	374.7	ARCHS4 Coexpression,238;Enrichr Queries,713;GTEx Coexpression,173	IER5L,HMGA2,FOS,SMAD6,GEM,GPR176,ID2,COL6A1,NHS,TXNIP,GAS1,FOSB,AMOTL2,FILIP1L,SYNPO,SGK1
gene_set_query	235	PPARD	374.8	Literature ChIP-seq,27;ARCHS4 Coexpression,770;Enrichr Queries,417;GTEx Coexpression,285	MIDN,BTG2,CCDC148,CHD9,LRRK2,IER5L,CREBL2,LIN7A,SLCO5A1,HMGCR,GPR176,ARL5B,CWC22,PSD3,ATOH8,NHS,DGCR8,TNRC18,HES1,PKNOX1,SYNPO,N4BP2,BANP,UNC45B,SEC24A,GADD45A,DCLK2,YOD1,FRMD4B,FOS,FOXP2,PARD3B,TBC1D2,BCL6,ID2,MAFF,COL6A1,BCL2,TXNIP,FOSB,GAS1,AMOTL2,LMX1B,PPIG,TRIB1,SGK1
gene_set_query	236	ZNF354C	376.3	ARCHS4 Coexpression,73;Enrichr Queries,995;GTEx Coexpression,61	CHD9,ATRX,DCLK2,RORB,FOS,HMGCR,PARD3B,TTBK2,NBEA,APC,ID2,CWC22,COL6A1,CREBRF,TXNIP,TRPM7,CEP170
gene_set_query	237	AHRR	377.5	ARCHS4 Coexpression,610;GTEx Coexpression,145	CENPE,RMI2,CCNF,COL6A1,TNRC18,SMCR8,CDC6,KIF20B
gene_set_query	238	HIVEP2	377.7	ARCHS4 Coexpression,473;Enrichr Queries,88;GTEx Coexpression,572	BTG2,EGR3,SGIP1,GADD45A,SAMD4A,FOS,DUSP8,GEM,BCL6,ID2,PSD3,MAFF,BCL2,TXNIP,FOSB,SMCR8,TRIB1,SGK1
gene_set_query	239	REST	379	Literature ChIP-seq,84;ARCHS4 Coexpression,114;ENCODE ChIP-seq,32;Enrichr Queries,554;ReMap ChIP-seq,192;GTEx Coexpression,1298	MIDN,BTG2,GMEB2,CHD9,SH3KBP1,CHRM4,LRRK2,CCNF,MSMO1,ECE2,EFCAB7,LMNB1,LFNG,ARL5B,CEP170,CHAC1,CMTR2,UNC45B,VPS13C,ATRX,VPS13A,FOS,FRMD4B,DUSP8,TBC1D2,RTN4RL1,DDIT3,TXNIP,SMCR8,SGK1,TRIB1,KIF20B,IER5L,DERL2,TNRC18,HES1,TRPM7,N4BP2,LINGO1,HIST1H4K,GADD45A,FZD4,RFLNB,CLK4,KTN1,CENPE,BCL6,APC,ID2,FOSB,ESF1,AMOTL2,NAA16
gene_set_query	240	SALL4	379.3	Literature ChIP-seq,12;ARCHS4 Coexpression,303;Enrichr Queries,962;GTEx Coexpression,240	GMEB2,CHD9,SH3KBP1,IER5L,CREBL2,SLCO5A1,HMGCR,LMNB1,GPR176,FRAT2,STK36,HLTF,HES1,PKNOX1,N4BP2,ZSWIM3,HMGA2,CDC6,FOS,FRMD4B,MYRIP,ID2,TXNIP,AMOTL2,LMX1B,TRIB1,SGK1,KIF20B
gene_set_query	241	EGR3	381.3	ARCHS4 Coexpression,27;Enrichr Queries,217;GTEx Coexpression,900	MYH7B,BTG2,GADD45A,DUSP1,FOS,DUSP8,GEM,BCL6,RTN4RL1,DDIT3,ID2,MAFF,FOSB,TXNIP,CHAC1,TRIB1,SGK1
gene_set_query	242	SKIL	381.7	ARCHS4 Coexpression,670;Enrichr Queries,455;GTEx Coexpression,20	MIDN,BTG2,GADD45A,IER5L,FOS,SMAD6,GEM,ARL5B,BCL6,MTHFD2,ID2,MAFF,ATOH8,TXNIP,FOSB,TRIB1,SGK1,N4BP2
gene_set_query	243	BHLHE22	381.7	ARCHS4 Coexpression,82;ReMap ChIP-seq,243;GTEx Coexpression,820	MIDN,BTG2,RMI2,GMEB2,DCLK2,SLCO5A1,LFNG,CCDC88A,MBLAC2,NBEA,CHADL,PSD3,ATOH8,CEP170,RELT
gene_set_query	244	ATF7	383	ARCHS4 Coexpression,155;Enrichr Queries,640;ReMap ChIP-seq,10;GTEx Coexpression,727	MIDN,BTG2,CHD9,CHRM4,PHF1,TECR,IER5L,MTRNR2L6,TNRC18,HES1,SAMD1,SYNPO,FILIP1L,HIST1H4K,GADD45A,DUSP1,FZD4,VPS13C,ATRX,YOD1,FOS,PARD3B,BCL6,APC,DDIT3,BCL2,TXNIP,FOSB,TRIB1,KBTBD8
gene_set_query	245	HOXA2	383.5	Literature ChIP-seq,162;ARCHS4 Coexpression,495;Enrichr Queries,529;GTEx Coexpression,348	EGR3,GADD45A,HMGA2,FOS,FOXP2,LFNG,ID2,NHS,TXNIP,GAS1,FOSB,TNRC18,FILIP1L,SYNPO,SGK1
gene_set_query	246	MAFF	384.8	ARCHS4 Coexpression,1624;ENCODE ChIP-seq,72;Enrichr Queries,154;ReMap ChIP-seq,22;GTEx Coexpression,52	IDI1,MIDN,BTG2,GORAB,TECR,ANKRD12,IER5L,RASAL2,ECE2,EFCAB7,ARL5B,FRAT2,ZNF569,TNRC18,CHAC1,ZSWIM3,MYH7B,SEC24A,EGR3,HIST1H4K,GADD45A,DUSP1,YOD1,FOS,SMAD6,GEM,CENPE,CCDC88A,LMBRD2,BCL6,APC,MTHFD2,DDIT3,ID2,TXNIP,FOSB,ESF1,SGK1,TRIB1,KIF20B,KBTBD8,TOMM6
gene_set_query	247	MEF2C	385	ARCHS4 Coexpression,77;ENCODE ChIP-seq,118;Enrichr Queries,810;ReMap ChIP-seq,251;GTEx Coexpression,669	UNC45B,BTG2,RMI2,HIST1H4K,CHD9,LRRK2,SLCO5A1,FOS,LMNB1,CCDC88A,BCL6,NBEA,APC,ID2,PSD3,BCL2,FOSB,TXNIP,SYNPO,SGK1
gene_set_query	248	RXRA	385.2	Literature ChIP-seq,150;ARCHS4 Coexpression,316;ENCODE ChIP-seq,64;Enrichr Queries,638;ReMap ChIP-seq,84;GTEx Coexpression,1059	MIDN,BTG2,CHD9,CHRM4,MTRNR2L1,ASCL2,LFNG,FRAT2,ATOH8,TNRC18,HES1,CEP170,SAMD1,PKNOX1,FNIP2,RMI2,WDR37,HIST1H4K,DUSP1,GADD45A,SAMD4A,CDC6,SLC50A1,FOS,LMBRD2,FAM135A,BCL6,RTN4RL1,DDIT3,ID2,BCL2,FOSB,TXNIP,TRIB1,SGK1
gene_set_query	249	ZZZ3	385.2	ARCHS4 Coexpression,390;ENCODE ChIP-seq,84;Enrichr Queries,1223;ReMap ChIP-seq,206;GTEx Coexpression,23	MIDN,CHD9,GADD45A,VPS13C,ANKRD12,ATRX,HMGA2,EFCAB7,PARD3B,KTN1,CWC22,HLTF,ESF1,TRPM7,AMOTL2,TNRC18,PPIG
gene_set_query	250	ZNF223	385.3	ARCHS4 Coexpression,674;Enrichr Queries,414;GTEx Coexpression,68	BTG2,CHD9,GORAB,FOS,CLK4,LMNB1,MBLAC2,BCL6,ID2,PSD3,CREBRF,TXNIP,TRPM7,TNRC18,TRIB1,SGK1,N4BP2,ZSWIM3
gene_set_query	251	ZBED4	385.3	ARCHS4 Coexpression,646;Enrichr Queries,495;GTEx Coexpression,15	RMI2,BTG2,SEC24A,CHD9,CCNF,CDC6,FOS,LMNB1,DHFR,MTHFD2,BCL2,TXNIP,SMCR8,TNRC18,KIF20B,TRIB1,SGK1,CMTR2
gene_set_query	252	RELA	386.3	Literature ChIP-seq,87;ARCHS4 Coexpression,444;ENCODE ChIP-seq,63;Enrichr Queries,619;ReMap ChIP-seq,194;GTEx Coexpression,911	IDI1,MIDN,BTG2,ANKRD12,MSMO1,EFCAB7,LFNG,ARL5B,STK36,PSD3,ZNF569,HES1,CEP170,TNRC18,CHAC1,SYNPO,RELT,ZSWIM3,EGR3,SEC24A,GADD45A,DUSP1,SLC50A1,FOS,GNL1,GEM,KTN1,DHFR,CCDC88A,BCL6,APC,MTHFD2,DDIT3,ID2,MAFF,BCL2,FOSB,TXNIP,SMCR8,AMOTL2,TRIB1,SGK1,KIF20B,TOMM6
gene_set_query	253	ZNF367	386.7	ARCHS4 Coexpression,440;Enrichr Queries,680;GTEx Coexpression,40	DHFR,CENPE,RMI2,MTHFD2,CCNF,CDC6,FOS,KIF20B,LMNB1
gene_set_query	254	TFAP2A	387.5	Literature ChIP-seq,133;ARCHS4 Coexpression,173;ENCODE ChIP-seq,52;Enrichr Queries,560;ReMap ChIP-seq,40;GTEx Coexpression,1367	MIDN,GMEB2,CHRM4,TECR,RASL11A,ECE2,LMNB1,LFNG,PSD3,DGCR8,WDR37,VPS13C,YOD1,FOS,RFX1,PARD3B,RTN4RL1,TXNIP,SMCR8,TRIB1,SGK1,SYNC,ZNF236,ANKRD12,IER5L,RASAL2,ASCL2,STK36,TRPM7,HES1,TNRC18,SAMD1,N4BP2,RELT,ZSWIM3,LINGO1,SEC24A,EGR3,GADD45A,SAMD4A,HMGA2,SLC50A1,CDC6,SMAD6,DHFR,BCL6,ID2,BCL2,PLP1,FOSB,AMOTL2
gene_set_query	255	ZNF652	388.8	Literature ChIP-seq,138;ARCHS4 Coexpression,349;Enrichr Queries,219;GTEx Coexpression,849	BTG2,MTRNR2L10,CHD9,VPS13C,LRRK2,ANKRD12,ATRX,MTRNR2L6,FOS,MTRNR2L1,ASCL2,CENPE,GPR176,BCL6,ID2,PSD3,CREBRF,TXNIP,SGK1,N4BP2
gene_set_query	256	ZNF222	390	ARCHS4 Coexpression,969;Enrichr Queries,48;GTEx Coexpression,153	SLF1,BTG2,EGR3,GADD45A,SCLT1,LIN7A,FOS,GEM,LMNB1,BCL6,DDIT3,ID2,MAFF,CREBRF,TXNIP,ZNF239,FOSB,TNRC18,CHAC1,TRIB1,SGK1,ZSWIM3
gene_set_query	257	ZNF654	390	ARCHS4 Coexpression,944;Enrichr Queries,7;GTEx Coexpression,219	BTG2,SEC24A,GADD45A,CHD9,VPS13C,ANKRD12,ATRX,YOD1,FOS,CLK4,CCDC88A,ARL5B,BCL6,ID2,CWC22,CREBRF,TXNIP,TRPM7,SMCR8,PPIG,SGK1,N4BP2
gene_set_query	258	MYC	391	Literature ChIP-seq,6;ARCHS4 Coexpression,1250;ENCODE ChIP-seq,47;Enrichr Queries,80;ReMap ChIP-seq,160;GTEx Coexpression,803	MIDN,BTG2,GMEB2,CHD9,GORAB,RASL11A,ECE2,EFCAB7,LMNB1,LFNG,GPR176,FRAT2,PSD3,DGCR8,CEP170,PKNOX1,ZNF202,CMTR2,DUSP1,VPS13C,FOS,ZFY,GNL1,FOXP2,OXLD1,MBLAC2,RTN4RL1,MTHFD2,KIAA2026,DDIT3,TXNIP,ZNF239,LMX1B,TRIB1,SGK1,KIF20B,ANKRD12,IER5L,RASAL2,HLTF,ATOH8,PPIAL4A,TNRC18,HES1,TRPM7,BANP,EGR3,SEC24A,HIST1H4K,GADD45A,HMGA2,SLC50A1,SMAD6,CCDC88A,FAM135A,BCL6,NBEA,ID2,MAFF,BCL2,FOSB,ESF1,NAA16,TOMM6
gene_set_query	259	PAX8	391.8	ARCHS4 Coexpression,461;Enrichr Queries,349;ReMap ChIP-seq,214;GTEx Coexpression,543	IDI1,BTG2,GMEB2,IER5L,ATOH8,HES1,CHAC1,PKNOX1,ZSWIM3,WDR37,EGR3,FZD4,GADD45A,HMGA2,RFX1,FOS,CCDC88A,BCL6,ID2,MAFF,BCL2,TXNIP,FOSB,AMOTL2,TRIB1,SGK1
gene_set_query	260	SP1	391.8	ARCHS4 Coexpression,189;ENCODE ChIP-seq,37;Enrichr Queries,762;ReMap ChIP-seq,128;GTEx Coexpression,843	IDI1,MIDN,BTG2,CCDC148,PHF1,GORAB,LRRK2,TECR,ANKRD12,IER5L,TTBK2,LMNB1,FRAT2,TNRC18,HES1,SAMD1,ZSWIM3,HIST1H4K,DUSP1,GADD45A,DCLK2,FOS,DUSP8,GEM,CCDC88A,CENPE,BCL6,APC,MTHFD2,ID2,DDIT3,MAFF,BCL2,FOSB,TXNIP,ZNF239,ESF1,SMCR8,PPIG,SGK1,KIF20B
gene_set_query	261	HBP1	394.3	ARCHS4 Coexpression,182;Enrichr Queries,301;ReMap ChIP-seq,151;GTEx Coexpression,943	MIDN,BTG2,GMEB2,TECR,IER5L,MSMO1,LMNB1,TNRC18,HES1,SAMD1,HIST1H4K,DUSP1,GADD45A,DCLK2,SLC50A1,FOS,DHFR,BCL6,DDIT3,ID2,MAFF,CREBRF,FOSB,TXNIP,TRIB1,SGK1
gene_set_query	262	STAT1	395.2	Literature ChIP-seq,132;ARCHS4 Coexpression,916;ENCODE ChIP-seq,85;Enrichr Queries,836;ReMap ChIP-seq,95;GTEx Coexpression,307	MIDN,BTG2,SH3KBP1,IER5L,LMNB1,TTBK2,TNRC18,SAMD1,PKNOX1,FNIP2,BANP,RMI2,DUSP1,GADD45A,VPS13C,FOS,SLC50A1,FRMD4B,CENPE,BCL6,MTHFD2,ID2,MAFF,BCL2,TXNIP,FOSB,GAS1,SMCR8,LMX1B,KIF20B,TRIB1,SGK1
gene_set_query	263	TFDP1	395.8	ARCHS4 Coexpression,318;Enrichr Queries,1013;ReMap ChIP-seq,209;GTEx Coexpression,43	RMI2,MIDN,BTG2,HIST1H4K,DUSP1,PHF1,CCNF,CDC6,FOS,LMNB1,DHFR,CENPE,OXLD1,MTHFD2,DGCR8,FOSB,HES1,KIF20B
gene_set_query	264	ZNF608	396	ARCHS4 Coexpression,95;Enrichr Queries,525;GTEx Coexpression,568	BTG2,DCLK2,FOS,HMGCR,ASCL2,CCDC88A,BCL6,NBEA,APC,ID2,PSD3,TXNIP,CEP170,AMOTL2,TRIB1,SGK1
gene_set_query	265	SMAD5	396.3	ARCHS4 Coexpression,680;Enrichr Queries,547;ReMap ChIP-seq,250;GTEx Coexpression,108	MIDN,BTG2,HIST1H4K,CHD9,PHF1,ANKRD12,ATRX,FOS,PARD3B,KTN1,OXLD1,ARL5B,BCL6,APC,DDIT3,ID2,CWC22,BCL2,TXNIP,DGCR8,TRPM7,PPIG,SGK1
gene_set_query	266	SOX6	397.8	ARCHS4 Coexpression,272;Enrichr Queries,589;ReMap ChIP-seq,74;GTEx Coexpression,656	MIDN,BTG2,CHD9,PHF1,TECR,PSD3,TNRC18,HES1,FNIP2,UNC45B,RMI2,HIST1H4K,GADD45A,DCLK2,FOS,FRMD4B,FOXP2,KTN1,PARD3B,CCDC88A,BCL6,NBEA,APC,DDIT3,BCL2,TXNIP,FOSB,SGK1
gene_set_query	267	ZNF827	399.3	ARCHS4 Coexpression,219;Enrichr Queries,282;GTEx Coexpression,697	BTG2,CHD9,ATRX,SAMD4A,DCLK2,FOS,RASAL2,TBC1D2,NBEA,BCL6,ID2,PSD3,BCL2,CREBRF,TRIB1,SGK1
gene_set_query	268	MYCN	399.8	Literature ChIP-seq,11;ARCHS4 Coexpression,936;Enrichr Queries,395;ReMap ChIP-seq,216;GTEx Coexpression,441	IDI1,MIDN,BTG2,CHRM4,CCNF,ANKRD12,IER5L,DERL2,CREBL2,RASAL2,ECE2,HMGCR,LMNB1,LFNG,GPR176,CHADL,HLTF,TNRC18,HES1,TRPM7,CHAC1,BANP,HFM1,GADD45A,HMGA2,SLC50A1,FOS,RFX1,CLK4,DHFR,OXLD1,TBC1D2,BCL6,ID2,DDIT3,PLP1,BCL2,FOSB,TXNIP,TBC1D25,ESF1,SMCR8,PPIG,MDGA2,TRIB1,SGK1,KBTBD8
gene_set_query	269	CEBPG	400.5	ARCHS4 Coexpression,217;Enrichr Queries,69;ReMap ChIP-seq,52;GTEx Coexpression,1264	BTG2,GMEB2,HIST1H4K,GADD45A,MSMO1,FOS,SMAD6,LMNB1,DHFR,CCDC88A,ARL5B,BCL6,MTHFD2,DDIT3,ID2,MAFF,TXNIP,FOSB,CHAC1,TRIB1,SGK1,KBTBD8
gene_set_query	270	ZNF627	400.7	ARCHS4 Coexpression,688;Enrichr Queries,87;GTEx Coexpression,427	IDI1,BTG2,GADD45A,CHD9,GORAB,MSMO1,FOS,HMGCR,CLK4,BCL6,DDIT3,ID2,CWC22,CREBRF,TXNIP,CEP170,PPIG,CHAC1,SGK1
gene_set_query	271	ZNF33B	401.7	ARCHS4 Coexpression,696;Enrichr Queries,23;GTEx Coexpression,486	BTG2,GADD45A,CHD9,ANKRD12,ATRX,VPS13A,FOS,CLK4,BCL6,NBEA,GSTA2,ID2,BCL2,CREBRF,TXNIP,NAA16,KIF20B,TRIB1,SGK1,N4BP2
gene_set_query	272	SOX13	402	ARCHS4 Coexpression,851;Enrichr Queries,435;ReMap ChIP-seq,83;GTEx Coexpression,239	MIDN,BTG2,CHD9,TECR,RASAL2,LFNG,FRAT2,ATOH8,TNRC18,HES1,RMI2,GADD45A,DUSP1,FOS,SLC50A1,SMAD6,PARD3B,BCL6,ID2,TXNIP,FOSB,AMOTL2,TRIB1,SGK1
gene_set_query	273	ZNF488	403.5	ARCHS4 Coexpression,434;Enrichr Queries,373	LINGO1,BTG2,GADD45A,FOS,MYRIP,LMNB1,LFNG,BCL6,ID2,PLP1,TXNIP,AMOTL2,CHAC1,SGK1
gene_set_query	274	ZNF286A	404	ARCHS4 Coexpression,397;Enrichr Queries,392;GTEx Coexpression,423	BTG2,ATRX,HMGA2,CDC6,FOS,LMNB1,CENPE,MBLAC2,FAM135A,ID2,PSD3,CEP170,SGK1,N4BP2
gene_set_query	275	FOXP1	404.2	Literature ChIP-seq,56;ARCHS4 Coexpression,1047;Enrichr Queries,598;ReMap ChIP-seq,31;GTEx Coexpression,289	MIDN,BTG2,CHD9,PHF1,MSMO1,LMNB1,FRAT2,PSD3,DGCR8,CEP170,CHAC1,CMTR2,DUSP1,VPS13C,VPS13A,FOS,GNL1,FOXP2,GEM,LMBRD2,RTN4RL1,TXNIP,GAS1,LMX1B,TRIB1,SGK1,SYNC,ANKRD12,DERL2,CREBL2,SLCO5A1,ASCL2,TNRC18,HES1,FILIP1L,SAMD1,N4BP2,BANP,MYH7B,HIST1H4K,SAMD4A,SCLT1,HMGA2,BCL6,ID2,MAFF,BCL2,FOSB,AMOTL2,TOMM6
gene_set_query	276	IRX5	405.3	ARCHS4 Coexpression,188;Enrichr Queries,153;GTEx Coexpression,875	BTG2,EGR3,IER5L,HMGA2,FOS,SMAD6,LFNG,BCL6,RTN4RL1,ID2,TXNIP,GAS1,FOSB,HES1,TNRC18,LMX1B,TRIB1,SGK1,SAMD1
gene_set_query	277	IRF4	405.8	ARCHS4 Coexpression,360;ENCODE ChIP-seq,98;Enrichr Queries,650;ReMap ChIP-seq,158;GTEx Coexpression,763	MIDN,BTG2,SH3KBP1,CHD9,ANKRD12,MTRNR2L6,EFCAB7,MTRNR2L1,MTRNR2L2,LMNB1,ARL5B,ZNF569,BANP,RMI2,EGR3,HIST1H4K,MTRNR2L10,FOS,RFX1,GEM,MBLAC2,BCL6,MTHFD2,ID2,MAFF,BCL2,TXNIP,FOSB,ESF1,TRIB1,SGK1,TOMM6
gene_set_query	278	ELK4	407.2	ARCHS4 Coexpression,146;ENCODE ChIP-seq,87;Enrichr Queries,339;ReMap ChIP-seq,139;GTEx Coexpression,1325	IDI1,MIDN,BTG2,CHD9,GORAB,TECR,ANKRD12,DERL2,EFCAB7,LMNB1,ARL5B,STK36,HES1,TRPM7,ZSWIM3,EGR3,SEC24A,WDR37,DUSP1,VPS13C,SCLT1,VPS13A,DCLK2,YOD1,CDC6,FOS,OXLD1,TBC1D2,LMBRD2,BCL6,DDIT3,BCL2,CREBRF,FOSB,TXNIP,ZNF239,SMCR8,TRIB1,SGK1,TOMM6
gene_set_query	279	ISL2	408.3	ARCHS4 Coexpression,718;Enrichr Queries,181;GTEx Coexpression,326	BTG2,EGR3,GADD45A,SCLT1,FOS,SMAD6,LMNB1,LFNG,FRAT2,BCL6,ID2,TXNIP,FOSB,CHAC1,LMX1B,SGK1,ZSWIM3
gene_set_query	280	TEAD4	408.3	Literature ChIP-seq,78;ARCHS4 Coexpression,853;ENCODE ChIP-seq,6;Enrichr Queries,294;ReMap ChIP-seq,19;GTEx Coexpression,1200	MIDN,CHD9,LRRK2,TECR,CCNF,MSMO1,ECE2,LMNB1,FRAT2,DGCR8,CHAC1,PKNOX1,UNC45B,DUSP1,VPS13C,VPS13A,YOD1,FOS,FRMD4B,MYRIP,PARD3B,MBLAC2,MTHFD2,DDIT3,TXNIP,ZNF239,GAS1,LMX1B,TRIB1,SGK1,IER5L,CREBL2,HLTF,TNRC18,HES1,RELT,HIST1H4K,GADD45A,SAMD4A,HMGA2,DCLK2,CDC6,SLC50A1,SMAD6,KTN1,DHFR,CCDC88A,BCL6,APC,ID2,MAFF,FOSB,AMOTL2,TOMM6
gene_set_query	281	YY1	409.2	Literature ChIP-seq,125;ARCHS4 Coexpression,643;ENCODE ChIP-seq,67;Enrichr Queries,1319;ReMap ChIP-seq,50;GTEx Coexpression,251	IDI1,MIDN,BTG2,CHD9,IER5L,MSMO1,CREBL2,LIN7A,RASAL2,LMNB1,CWC22,ATOH8,HLTF,ZNF569,TNRC18,HES1,SAMD1,FILIP1L,ZNF202,BANP,SEC24A,HIST1H4K,DUSP1,FZD4,ATRX,YOD1,FOS,SLC50A1,SMAD6,CLK4,DHFR,CCDC88A,LMBRD2,BCL6,APC,RTN4RL1,ID2,TXNIP,FOSB,ZNF239,SMCR8,PPIG,TRIB1,KIF20B,SGK1,KBTBD8
gene_set_query	282	ZNF879	410	ARCHS4 Coexpression,665;GTEx Coexpression,155	ZNF569,DGCR8,ZNF239,TNRC18,FRMD4B,PKNOX1,ZNF202
gene_set_query	283	ZNF704	411	ARCHS4 Coexpression,56;Enrichr Queries,389;GTEx Coexpression,788	BTG2,ATRX,SAMD4A,DCLK2,FRMD4B,FOS,RORB,CCDC88A,OXLD1,NBEA,APC,ID2,PSD3,BCL2,CREBRF,TXNIP,CEP170,SGK1
gene_set_query	284	ZNF263	411	Literature ChIP-seq,159;ARCHS4 Coexpression,798;ENCODE ChIP-seq,99;Enrichr Queries,480;ReMap ChIP-seq,236;GTEx Coexpression,694	MIDN,CHD9,CHRM4,IER5L,LMNB1,LFNG,DGCR8,TNRC18,TRPM7,ZNF202,BANP,LINGO1,EGR3,GADD45A,SAMD4A,FOS,OXLD1,BCL6,APC,MTHFD2,DDIT3,ID2,COL6A1,MAFF,TXNIP,FOSB,SMCR8,SGK1,SYNC
gene_set_query	285	ZFX	411.2	Literature ChIP-seq,147;ARCHS4 Coexpression,651;Enrichr Queries,494;ReMap ChIP-seq,232;GTEx Coexpression,532	MIDN,GMEB2,CHD9,TECR,ANKRD12,MSMO1,ECE2,HMGCR,CWC22,DGCR8,TRPM7,TNRC18,HES1,PKNOX1,SAMD1,ZSWIM3,WDR37,SEC24A,DUSP1,GADD45A,ATRX,DCLK2,YOD1,FOS,CLK4,KTN1,DHFR,OXLD1,BCL6,APC,CREBRF,FOSB,TXNIP,NAA16,PPIG,SGK1,SYNC
gene_set_query	286	MXD1	411.3	ARCHS4 Coexpression,269;Enrichr Queries,100;GTEx Coexpression,865	BTG2,GADD45A,LRRK2,FOS,GEM,LFNG,FRAT2,BCL6,MTHFD2,DDIT3,ID2,MAFF,CREBRF,TXNIP,FOSB,CHAC1,TRIB1,SGK1,RELT,CD244
gene_set_query	287	KLF1	412.4	Literature ChIP-seq,151;ARCHS4 Coexpression,876;Enrichr Queries,361;ReMap ChIP-seq,116;GTEx Coexpression,558	MIDN,BTG2,LMNB1,TNRC18,CHAC1,SAMD1,RELT,RMI2,GADD45A,DUSP1,YOD1,FOS,DUSP8,OXLD1,BCL6,MTHFD2,DDIT3,ID2,MAFF,TBC1D25,TXNIP,FOSB,ESF1,KIF20B,SGK1,CD244
gene_set_query	288	SP2	412.6	ARCHS4 Coexpression,1187;ENCODE ChIP-seq,56;Enrichr Queries,143;ReMap ChIP-seq,217;GTEx Coexpression,460	IDI1,MIDN,BTG2,CCDC148,CCNF,TECR,IER5L,DERL2,MSMO1,HMGCR,TTBK2,HLTF,DGCR8,TNRC18,PKNOX1,RELT,ZNF202,ZSWIM3,RMI2,WDR37,GADD45A,FZD4,RFX1,FOS,OXLD1,BCL6,MTHFD2,DDIT3,ID2,MAFF,CREBRF,TBC1D25,FOSB,TXNIP,SMCR8,TRIB1,SGK1,KIF20B,CD244
gene_set_query	289	HOXA13	413	ARCHS4 Coexpression,567;Enrichr Queries,262;GTEx Coexpression,410	BTG2,EGR3,HMGA2,FOS,SMAD6,FOXP2,DHFR,BCL6,COL6A1,ATOH8,TXNIP,TNRC18,LMX1B,SYNPO,SGK1
gene_set_query	290	MYB	413	Literature ChIP-seq,77;ARCHS4 Coexpression,1123;ENCODE ChIP-seq,34;Enrichr Queries,144;ReMap ChIP-seq,222;GTEx Coexpression,878	MIDN,BTG2,GMEB2,SH3KBP1,CHD9,LRRK2,CCNF,ANKRD12,LMNB1,TTBK2,LFNG,FRAT2,HES1,PKNOX1,FNIP2,RELT,BANP,RMI2,EGR3,WDR37,HIST1H4K,GADD45A,DUSP1,CDC6,FOS,CENPE,BCL6,MTHFD2,ID2,DDIT3,BCL2,TXNIP,FOSB,TBC1D25,SGK1
gene_set_query	291	ZNF585A	415.3	ARCHS4 Coexpression,1034;Enrichr Queries,73;GTEx Coexpression,139	BTG2,GADD45A,CHD9,CCDC148,ANKRD12,ATRX,SLC50A1,FOS,TTBK2,NBEA,BCL6,DDIT3,ID2,CREBRF,ZNF569,TXNIP,FOSB,CEP170,SGK1
gene_set_query	292	MAZ	415.4	ARCHS4 Coexpression,597;ENCODE ChIP-seq,73;Enrichr Queries,1189;ReMap ChIP-seq,98;GTEx Coexpression,120	MIDN,CHD9,CHRM4,PHF1,TECR,IER5L,CREBL2,RASAL2,LMNB1,TTBK2,FRAT2,TNRC18,HES1,SAMD1,PKNOX1,RELT,FNIP2,BANP,ZSWIM3,DUSP1,FOS,SLC50A1,SMAD6,GEM,CCDC88A,CENPE,RTN4RL1,ID2,MAFF,CREBRF,TBC1D25,FOSB,TXNIP
gene_set_query	293	SKOR2	415.5	ARCHS4 Coexpression,296;GTEx Coexpression,535	SLF1,HLTF,CCNF,DGCR8,TNRC18,LMX1B,DUSP8
gene_set_query	294	POU2F2	415.6	ARCHS4 Coexpression,572;ENCODE ChIP-seq,48;Enrichr Queries,914;ReMap ChIP-seq,273;GTEx Coexpression,271	IDI1,MIDN,BTG2,SH3KBP1,CREBL2,RASAL2,EFCAB7,LMNB1,LFNG,ARL5B,CWC22,RELT,SLF1,HIST1H4K,GADD45A,DUSP1,SCLT1,FOS,GEM,OXLD1,LMBRD2,BCL6,MAFF,BCL2,FOSB,TXNIP,ESF1,SMCR8,NAA16,SGK1,KIF20B,KBTBD8,TOMM6
gene_set_query	295	TCF7	416.2	Literature ChIP-seq,79;ARCHS4 Coexpression,471;Enrichr Queries,482;ReMap ChIP-seq,211;GTEx Coexpression,838	IDI1,MIDN,BTG2,TMPRSS6,ANKRD12,ECE2,LMNB1,LFNG,ATOH8,HES1,TNRC18,FILIP1L,RELT,BANP,MYH7B,UNC45B,WDR37,EGR3,HIST1H4K,GADD45A,RFLNB,HMGA2,FOS,GEM,BCL6,ID2,MAFF,BCL2,TXNIP,FOSB,SMCR8,NAA16,TRIB1,SGK1,CD244,TOMM6
gene_set_query	296	PRRX1	416.7	ARCHS4 Coexpression,62;Enrichr Queries,1169;GTEx Coexpression,19	CHD9,GORAB,SAMD4A,RASAL2,FOS,GEM,PARD3B,GPR176,CWC22,COL6A1,GAS1,AMOTL2,SGK1,FILIP1L
gene_set_query	297	SOX11	420.6	Literature ChIP-seq,106;ARCHS4 Coexpression,134;Enrichr Queries,976;ReMap ChIP-seq,279;GTEx Coexpression,608	BTG2,CHD9,TECR,IER5L,SLCO5A1,RASAL2,HMGCR,LMNB1,ZNF569,CEP170,ATRX,DCLK2,HMGA2,FOS,CDC6,CCDC88A,FAM135A,MBLAC2,NBEA,BCL6,ID2,BCL2,TXNIP,GAS1,FOSB,MDGA2,SGK1,TOMM6
gene_set_query	298	ZNF469	422	ARCHS4 Coexpression,248;GTEx Coexpression,596	GPR176,COL6A1,HMGA2,TNRC18,AMOTL2
gene_set_query	299	AHR	422.4	Literature ChIP-seq,90;ARCHS4 Coexpression,878;Enrichr Queries,431;ReMap ChIP-seq,148;GTEx Coexpression,565	BTG2,TECR,LIN7A,ARL5B,ATOH8,HES1,FILIP1L,ZSWIM3,DUSP1,GADD45A,VPS13C,YOD1,FOS,SLC50A1,SMAD6,GEM,PARD3B,BCL6,NBEA,ID2,MAFF,CREBRF,BCL2,TXNIP,AMOTL2,SMCR8,TRIB1,SGK1
gene_set_query	300	GLIS1	426	ARCHS4 Coexpression,252;Enrichr Queries,663;GTEx Coexpression,363	GPR176,EGR3,COL6A1,ATOH8,HMGA2,GAS1,AMOTL2,FOS,SYNPO,SMAD6,SGK1,GEM
gene_set_query	301	PKNOX1	426.5	ARCHS4 Coexpression,1402;Enrichr Queries,233;ReMap ChIP-seq,25;GTEx Coexpression,46	MIDN,BTG2,GMEB2,CHD9,PHF1,ANKRD12,TECR,IER5L,LIN7A,LMNB1,STK36,ZNF569,TNRC18,HES1,BANP,SLF1,RMI2,HIST1H4K,GADD45A,SAMD4A,RFX1,FOS,APC,BCL6,MTHFD2,DDIT3,ID2,TXNIP,FOSB,TRIB1,SGK1
gene_set_query	302	NFE2L2	429.6	Literature ChIP-seq,23;ARCHS4 Coexpression,842;Enrichr Queries,402;ReMap ChIP-seq,99;GTEx Coexpression,782	MIDN,BTG2,TMPRSS6,GORAB,TECR,IER5L,RORB,TNRC18,HES1,CEP170,GADD45A,DUSP1,VPS13A,SAMD4A,DCLK2,FRMD4B,FOS,SLC50A1,KTN1,DHFR,OXLD1,TBC1D2,FAM135A,BCL6,MTHFD2,DDIT3,ID2,MAFF,FOSB,TXNIP,GAS1,TRIB1,SGK1,SYNC
gene_set_query	303	ZNF518B	429.7	ARCHS4 Coexpression,37;Enrichr Queries,879;GTEx Coexpression,373	BTG2,GADD45A,CHD9,ATRX,FOS,CCDC88A,NBEA,APC,ID2,HLTF,ZNF569,ZNF239,TXNIP,SMCR8,CEP170,SGK1,SYNC,N4BP2
gene_set_query	304	MBD4	430.6	ARCHS4 Coexpression,730;ENCODE ChIP-seq,49;Enrichr Queries,156;ReMap ChIP-seq,137;GTEx Coexpression,1081	IDI1,BTG2,MIDN,CHD9,RASL11A,TECR,MSMO1,LIN7A,CREBL2,HMGCR,LMNB1,CWC22,HLTF,HES1,TNRC18,N4BP2,ZSWIM3,GADD45A,SCLT1,HMGA2,SLC50A1,FOS,CDC6,KTN1,CENPE,CCDC88A,LMBRD2,BCL6,MTHFD2,ID2,DDIT3,BCL2,TXNIP,GAS1,ESF1,AMOTL2,PPIG,SGK1,KIF20B,TRIB1,TOMM6
gene_set_query	305	ZNF248	430.7	ARCHS4 Coexpression,50;Enrichr Queries,22;GTEx Coexpression,1220	BTG2,GADD45A,CHD9,SGIP1,VPS13C,ANKRD12,ATRX,VPS13A,SAMD4A,FOS,RASAL2,CLK4,CCDC88A,NBEA,BCL6,APC,ID2,PSD3,BCL2,CREBRF,TXNIP,CEP170,SGK1
gene_set_query	306	C11ORF95	432	GTEx Coexpression,432	TBC1D2,COL6A1,TNRC18
gene_set_query	307	ZHX2	432	ARCHS4 Coexpression,380;Enrichr Queries,356;ReMap ChIP-seq,142;GTEx Coexpression,850	MIDN,BTG2,TECR,LFNG,PSD3,TNRC18,HES1,SYNPO,SAMD1,UNC45B,DUSP1,GADD45A,SAMD4A,SLC50A1,FOS,BCL6,RTN4RL1,ID2,MAFF,BCL2,FOSB,TXNIP,SMCR8,TRIB1,SGK1
gene_set_query	308	GATA2	432	Literature ChIP-seq,39;ARCHS4 Coexpression,1088;ENCODE ChIP-seq,30;Enrichr Queries,321;ReMap ChIP-seq,109;GTEx Coexpression,1005	BTG2,CHD9,LRRK2,TECR,MSMO1,CREBL2,RASAL2,LFNG,NHS,TNRC18,HES1,FILIP1L,SYNPO,N4BP2,FNIP2,CMTR2,ZSWIM3,SLF1,HIST1H4K,GADD45A,DUSP1,VPS13C,VPS13A,HMGA2,YOD1,FOS,SLC50A1,FRMD4B,SMAD6,KTN1,OXLD1,BCL6,ID2,BCL2,TXNIP,FOSB,TRIB1,SGK1
gene_set_query	309	HOXC6	432.3	ARCHS4 Coexpression,331;Enrichr Queries,877;GTEx Coexpression,89	EGR3,CHD9,IER5L,HMGA2,FOS,SMAD6,PARD3B,DHFR,GPR176,ID2,COL6A1,TXNIP,GAS1,FOSB,AMOTL2,SGK1
gene_set_query	310	NFKB1	433	ARCHS4 Coexpression,376;Enrichr Queries,609;ReMap ChIP-seq,195;GTEx Coexpression,552	MIDN,RMI2,BTG2,SEC24A,HIST1H4K,SH3KBP1,GADD45A,CDC6,FOS,LMNB1,BCL6,RTN4RL1,ID2,ATOH8,MAFF,BCL2,FOSB,TXNIP,SMCR8,SAMD1,TRIB1,SGK1,FNIP2,RELT
gene_set_query	311	GPBP1	433.5	ARCHS4 Coexpression,738;GTEx Coexpression,129	CCDC88A,HLTF,ZNF569,TNRC18,GNL1,N4BP2,TTBK2
gene_set_query	312	ZNF318	433.8	ARCHS4 Coexpression,300;Enrichr Queries,364;ReMap ChIP-seq,23;GTEx Coexpression,1048	BTG2,CHD9,PHF1,ANKRD12,LMNB1,HES1,CEP170,TRPM7,N4BP2,RMI2,EGR3,GADD45A,DUSP1,VPS13C,ATRX,YOD1,FOS,GNL1,CCDC88A,APC,DDIT3,ID2,MAFF,BCL2,TXNIP,FOSB,SMCR8,SGK1
gene_set_query	313	HOXA3	435.7	ARCHS4 Coexpression,877;Enrichr Queries,186;GTEx Coexpression,244	BTG2,IER5L,HMGA2,FOS,SMAD6,FOXP2,PARD3B,LFNG,BCL6,ID2,TXNIP,GAS1,FOSB,TNRC18,FILIP1L,SYNPO,TRIB1,SGK1
gene_set_query	314	LTF	437	ARCHS4 Coexpression,201;GTEx Coexpression,673	RFLNB,FOSB,SMCR8,TRIB1,RELT,CD244
gene_set_query	315	ZNF532	437.3	ARCHS4 Coexpression,174;Enrichr Queries,846;GTEx Coexpression,292	CHD9,SAMD4A,DCLK2,SLC50A1,FOS,RASAL2,CLK4,GPR176,NBEA,BCL6,PSD3,TXNIP,CEP170,ZNF534,SGK1
gene_set_query	316	ZNF483	438	ARCHS4 Coexpression,549;Enrichr Queries,625;GTEx Coexpression,140	BTG2,EGR3,CCDC148,PHF1,FOS,GNL1,TTBK2,NBEA,APC,PSD3,CREBRF,TXNIP,FOSB,SGK1,N4BP2
gene_set_query	317	KDM5B	438.2	Literature ChIP-seq,38;ARCHS4 Coexpression,628;ENCODE ChIP-seq,43;ReMap ChIP-seq,124;GTEx Coexpression,1358	MIDN,BTG2,GMEB2,CHD9,CHRM4,LRRK2,CCNF,MSMO1,LMNB1,LFNG,GPR176,ARL5B,FRAT2,CWC22,PSD3,DGCR8,CEP170,WDR37,ATRX,VPS13A,FRMD4B,RFX1,ZFY,FOXP2,TBC1D2,RTN4RL1,DDIT3,GAS1,SMCR8,LMX1B,PPIG,KIF20B,IER5L,DERL2,LIN7A,HMGCR,HLTF,NHS,TNRC18,HES1,TRPM7,SAMD1,BANP,LINGO1,SEC24A,SAMD4A,HMGA2,SLC50A1,CDC6,CLK4,KTN1,DHFR,CCDC88A,CENPE,BCL6,NBEA,APC,ID2,FOSB,ESF1,NAA16,MDGA2,KBTBD8,CD244
gene_set_query	318	ALX4	439	ARCHS4 Coexpression,136;Enrichr Queries,939;GTEx Coexpression,242	EGR3,CHD9,ATOH8,GAS1,HMGA2,AMOTL2,TNRC18,LMX1B,FOS,SMAD6
gene_set_query	319	ZBTB7A	439.8	ARCHS4 Coexpression,236;ENCODE ChIP-seq,66;Enrichr Queries,756;ReMap ChIP-seq,215;GTEx Coexpression,926	MIDN,BTG2,GMEB2,PHF1,LRRK2,IER5L,DERL2,ECE2,LMNB1,LFNG,ARL5B,TNRC18,CEP170,CHAC1,SAMD1,ZNF202,N4BP2,WDR37,VPS13C,DCLK2,HMGA2,FOS,DUSP8,GEM,PARD3B,CENPE,TBC1D2,FAM135A,MBLAC2,BCL6,KIAA2026,ID2,COL6A1,FOSB,TXNIP,SMCR8,TRIB1,SGK1
gene_set_query	320	TP53	441	Literature ChIP-seq,49;ARCHS4 Coexpression,195;Enrichr Queries,683;ReMap ChIP-seq,177;GTEx Coexpression,1101	MIDN,BTG2,CHD9,SH3KBP1,GORAB,CCNF,DERL2,RASAL2,ECE2,LMNB1,GPR176,ARL5B,PSD3,NHS,DGCR8,TNRC18,HES1,SAMD1,SYNPO,BANP,MYH7B,UNC45B,RMI2,GADD45A,DUSP1,VPS13C,HMGA2,DCLK2,FOS,CDC6,RFX1,FOXP2,PARD3B,DHFR,CCDC88A,TBC1D2,BCL6,APC,NBEA,RTN4RL1,MTHFD2,ID2,BCL2,TXNIP,AMOTL2,TRIB1,SYNC,SGK1
gene_set_query	321	FOXA2	441.3	Literature ChIP-seq,75;ARCHS4 Coexpression,857;ENCODE ChIP-seq,26;Enrichr Queries,935;ReMap ChIP-seq,14;GTEx Coexpression,741	MIDN,BTG2,SH3KBP1,CHD9,ECE2,FRAT2,PSD3,ZNF569,CHAC1,SYNPO,RMI2,HFM1,WDR37,DUSP1,VPS13A,YOD1,FOS,MYRIP,GNL1,FOXP2,PARD3B,TXNIP,PPIG,TRIB1,SGK1,KIF20B,IDI1,CCDC148,ANKRD12,IER5L,CREBL2,HMGCR,ATOH8,TNRC18,HES1,FILIP1L,FNIP2,MYH7B,HIST1H4K,FZD4,SAMD4A,HMGA2,SLC50A1,CDC6,CLK4,KTN1,CCDC88A,FAM135A,BCL6,NBEA,GSTA2,ID2,MAFF,BCL2,FOSB,ESF1
gene_set_query	322	DACH1	442.7	Literature ChIP-seq,17;ARCHS4 Coexpression,624;Enrichr Queries,687	BTG2,GMEB2,CHD9,PHF1,CCNF,DERL2,ECE2,LMNB1,FRAT2,TRPM7,HES1,N4BP2,BANP,ZSWIM3,WDR37,DUSP1,SAMD4A,DCLK2,HMGA2,FOS,FOXP2,LMBRD2,NBEA,ID2,BCL2,TXNIP,FOSB,NAA16,SGK1,TRIB1,ZNF236,TOMM6
gene_set_query	323	ZNF680	443.7	ARCHS4 Coexpression,415;Enrichr Queries,232;GTEx Coexpression,684	CHD9,VPS13C,ANKRD12,DCLK2,MSMO1,LMNB1,KTN1,CENPE,LMBRD2,FAM135A,ID2,HLTF,CREBRF,TXNIP,KIF20B
gene_set_query	324	SNAI3	444.7	ARCHS4 Coexpression,523;Enrichr Queries,327;GTEx Coexpression,484	BTG2,EGR3,GADD45A,FOS,LFNG,FRAT2,BCL6,ID2,MAFF,TXNIP,FOSB,CHAC1,SGK1,RELT,CD244
gene_set_query	325	HIC1	445	ARCHS4 Coexpression,488;Enrichr Queries,198;GTEx Coexpression,649	BTG2,EGR3,IER5L,FOS,GEM,BCL6,ID2,COL6A1,MAFF,BCL2,GAS1,FOSB,SYNPO,SGK1
gene_set_query	326	GATA3	445.8	Literature ChIP-seq,110;ARCHS4 Coexpression,570;ENCODE ChIP-seq,2;Enrichr Queries,705;ReMap ChIP-seq,11;GTEx Coexpression,1277	MIDN,BTG2,ANKRD12,IER5L,HMGCR,ASCL2,LFNG,FRAT2,HLTF,TNRC18,HES1,BANP,HIST1H4K,GADD45A,DUSP1,DCLK2,YOD1,CDC6,FOS,SLC50A1,CLK4,GEM,KTN1,PARD3B,CENPE,BCL6,RTN4RL1,ID2,CREBRF,BCL2,TXNIP,FOSB,AMOTL2,LMX1B,TRIB1,SGK1,TOMM6
gene_set_query	327	E2F4	447.7	Literature ChIP-seq,65;ARCHS4 Coexpression,1113;ENCODE ChIP-seq,16;Enrichr Queries,1004;ReMap ChIP-seq,122;GTEx Coexpression,366	MIDN,PHF1,GORAB,CCNF,IER5L,RORB,EFCAB7,LMNB1,ARL5B,HLTF,DGCR8,TNRC18,HES1,SAMD1,ZNF202,RMI2,SLF1,HIST1H4K,GADD45A,DUSP1,ATRX,DCLK2,CDC6,FOS,DHFR,OXLD1,BCL6,MTHFD2,ID2,DDIT3,FOSB,TBC1D25,PPIG,MDGA2,KIF20B,KBTBD8
gene_set_query	328	ZNF45	447.7	ARCHS4 Coexpression,803;Enrichr Queries,393;GTEx Coexpression,147	CHD9,ATRX,FOS,CLK4,LMNB1,APC,ID2,CWC22,BCL2,ZNF569,TXNIP,ZNF239,TRPM7,SMCR8,ZNF534,KIF20B,SGK1
gene_set_query	329	IRF1	448	Literature ChIP-seq,71;ARCHS4 Coexpression,576;ENCODE ChIP-seq,113;Enrichr Queries,505;ReMap ChIP-seq,145;GTEx Coexpression,1278	IDI1,MIDN,BTG2,GMEB2,CCDC148,CHD9,GORAB,IER5L,EFCAB7,LFNG,FRAT2,STK36,CWC22,TNRC18,HES1,CHAC1,RELT,ZNF202,RMI2,HIST1H4K,GADD45A,DUSP1,VPS13C,ATRX,SCLT1,FOS,RFX1,CDC6,SMAD6,DHFR,MBLAC2,BCL6,MTHFD2,ID2,MAFF,TXNIP,FOSB,ZNF239,ESF1,AMOTL2,TRIB1,SGK1,KIF20B
gene_set_query	330	FOXF1	449.3	ARCHS4 Coexpression,117;Enrichr Queries,719;GTEx Coexpression,512	FZD4,HMGA2,FOS,SMAD6,FOXP2,GEM,GPR176,COL6A1,TXNIP,GAS1,FOSB,TNRC18,AMOTL2,SGK1,FILIP1L
gene_set_query	331	ZNF384	449.6	ARCHS4 Coexpression,519;ENCODE ChIP-seq,79;Enrichr Queries,1123;ReMap ChIP-seq,87;GTEx Coexpression,440	MIDN,SH3KBP1,TECR,IER5L,CREBL2,LMNB1,CHADL,DGCR8,TNRC18,HES1,PKNOX1,SAMD1,ZNF202,N4BP2,SEC24A,WDR37,HIST1H4K,DUSP1,SGIP1,DCLK2,FOS,CDC6,GNL1,BCL6,DDIT3,MAFF,BCL2,TXNIP,FOSB,GAS1,SMCR8,MDGA2,TRIB1,SGK1,CD244
gene_set_query	332	ZNF853	450	ARCHS4 Coexpression,235;GTEx Coexpression,665	LINGO1,DCLK2,MDGA2,SYNPO,DUSP8
gene_set_query	333	SETDB1	450.2	Literature ChIP-seq,43;ARCHS4 Coexpression,644;ENCODE ChIP-seq,35;Enrichr Queries,1294;ReMap ChIP-seq,268;GTEx Coexpression,417	MIDN,GMEB2,CHD9,GORAB,LRRK2,RASL11A,EFCAB7,LMNB1,GPR176,CWC22,ZNF569,DGCR8,PKNOX1,ZNF202,CMTR2,HFM1,DUSP1,FOS,FRMD4B,MBLAC2,MTHFD2,ZNF239,TXNIP,SMCR8,PPIG,LMX1B,SGK1,KIF20B,SYNC,IDI1,IER5L,CREBL2,HMGCR,ASCL2,HLTF,TRPM7,TNRC18,LINGO1,EGR3,SCLT1,DCLK2,HMGA2,CLK4,CENPE,FAM135A,BCL6,APC,ID2,ESF1,CD244,TOMM6
gene_set_query	334	PBX2	450.5	ARCHS4 Coexpression,340;Enrichr Queries,340;ReMap ChIP-seq,71;GTEx Coexpression,1051	MIDN,BTG2,RMI2,GMEB2,FZD4,GADD45A,DUSP1,PHF1,TECR,IER5L,HMGA2,FOS,LMNB1,LFNG,FRAT2,BCL6,ID2,BCL2,TXNIP,FOSB,HES1,TNRC18,SGK1,ZSWIM3
gene_set_query	335	ZBTB6	451	ARCHS4 Coexpression,324;Enrichr Queries,296;GTEx Coexpression,733	BTG2,CHD9,ANKRD12,ATRX,YOD1,FOS,LMNB1,ARL5B,LMBRD2,CWC22,CREBRF,TXNIP,FOSB,SMCR8,TRPM7,SGK1
gene_set_query	336	ZNF79	452	ARCHS4 Coexpression,304;Enrichr Queries,338;GTEx Coexpression,714	BTG2,GADD45A,CCNF,IER5L,FOS,DDIT3,ID2,MAFF,CREBRF,TXNIP,FOSB,DGCR8,SMCR8,CHAC1,TRIB1,SGK1,ZSWIM3
gene_set_query	337	SNAI2	452	ARCHS4 Coexpression,393;Enrichr Queries,519;ReMap ChIP-seq,255;GTEx Coexpression,641	MIDN,BTG2,GADD45A,VPS13C,HMGA2,FOS,SLC50A1,GEM,LFNG,GPR176,BCL6,RTN4RL1,ID2,MAFF,COL6A1,TXNIP,GAS1,AMOTL2,CHAC1,SGK1
gene_set_query	338	NFIC	452.6	ARCHS4 Coexpression,399;ENCODE ChIP-seq,20;Enrichr Queries,698;ReMap ChIP-seq,56;GTEx Coexpression,1090	MIDN,BTG2,CHD9,CREBL2,ATOH8,TNRC18,HES1,SYNPO,N4BP2,HIST1H4K,GADD45A,DUSP1,SAMD4A,HMGA2,DCLK2,CDC6,FOS,GEM,BCL6,ID2,COL6A1,TXNIP,AMOTL2,SYNC,TRIB1,SGK1
gene_set_query	339	NFIA	453.3	ARCHS4 Coexpression,81;Enrichr Queries,549;GTEx Coexpression,730	RMI2,BTG2,CHD9,ATRX,SLCO5A1,FOS,FOXP2,OXLD1,BCL6,NBEA,APC,ID2,PSD3,BCL2,TXNIP,CEP170,SGK1
gene_set_query	340	ZNF177	453.7	ARCHS4 Coexpression,786;Enrichr Queries,521;GTEx Coexpression,54	EGR3,CCDC148,PHF1,FOS,GNL1,GEM,LFNG,BCL6,NBEA,STK36,ID2,HLTF,ZNF569,TXNIP,FOSB,SMCR8,SGK1
gene_set_query	341	RFX1	454.3	ARCHS4 Coexpression,176;Enrichr Queries,889;ReMap ChIP-seq,61;GTEx Coexpression,691	MIDN,BTG2,CCDC148,DUSP1,PHF1,TECR,VPS13A,RFLNB,DERL2,FOS,HMGCR,LFNG,FRAT2,BCL6,STK36,RTN4RL1,ID2,TXNIP,FOSB,TNRC18
gene_set_query	342	FOXS1	454.3	ARCHS4 Coexpression,686;Enrichr Queries,510;GTEx Coexpression,167	BTG2,IER5L,FOS,GEM,ID2,MAFF,COL6A1,ATOH8,NHS,TXNIP,FOSB,HES1,FILIP1L,SYNPO,SGK1
gene_set_query	343	BCL11A	454.4	ARCHS4 Coexpression,150;ENCODE ChIP-seq,91;Enrichr Queries,565;ReMap ChIP-seq,218;GTEx Coexpression,1248	MIDN,BTG2,GMEB2,LRRK2,MTRNR2L6,SLCO5A1,HMGCR,MTRNR2L1,MTRNR2L2,ARL5B,PSD3,TNRC18,CEP170,SAMD1,RMI2,EGR3,HIST1H4K,MTRNR2L10,ATRX,HMGA2,FOS,CCDC88A,BCL6,NBEA,RTN4RL1,ID2,MAFF,BCL2,TXNIP,SGK1
gene_set_query	344	ZNF24	456.5	ARCHS4 Coexpression,288;Enrichr Queries,890;ReMap ChIP-seq,26;GTEx Coexpression,622	MIDN,BTG2,CHD9,PHF1,TECR,ANKRD12,IER5L,LMNB1,ARL5B,CHADL,HLTF,DGCR8,TNRC18,HES1,SAMD1,HIST1H4K,GADD45A,DUSP1,ATRX,FOS,SMAD6,KTN1,DHFR,ID2,PLP1,BCL2,TXNIP,FOSB,TRIB1,TOMM6
gene_set_query	345	PRDM4	456.7	ARCHS4 Coexpression,971;Enrichr Queries,332;GTEx Coexpression,67	BTG2,CHD9,GADD45A,ANKRD12,FOS,GPR176,BCL6,DDIT3,ID2,CWC22,BCL2,CREBRF,TXNIP,AMOTL2,SMCR8,TRIB1,SGK1
gene_set_query	346	AHDC1	457.3	ARCHS4 Coexpression,68;Enrichr Queries,441;GTEx Coexpression,863	LINGO1,MIDN,BTG2,GADD45A,FOS,DUSP8,LFNG,FAM135A,BCL6,ID2,MAFF,TXNIP,HES1,TNRC18,SYNPO,SGK1
gene_set_query	347	HEY2	457.3	ARCHS4 Coexpression,852;Enrichr Queries,429;GTEx Coexpression,91	UNC45B,BTG2,EGR3,SGIP1,RASAL2,FOS,GEM,BCL6,ID2,BCL2,TXNIP,GAS1,FOSB,HES1,SYNPO,FILIP1L,SGK1
gene_set_query	348	FOXD1	457.5	ARCHS4 Coexpression,261;GTEx Coexpression,654	GPR176,COL6A1,HMGA2,AMOTL2
gene_set_query	349	ZNF236	458.7	ARCHS4 Coexpression,90;Enrichr Queries,900;GTEx Coexpression,386	CHD9,VPS13C,ANKRD12,ATRX,VPS13A,MTRNR2L6,MTRNR2L1,NBEA,KIAA2026,STK36,HLTF,PSD3,BCL2,TRPM7
gene_set_query	350	ZFP62	459	ARCHS4 Coexpression,123;Enrichr Queries,28;GTEx Coexpression,1226	BTG2,CHD9,ANKRD12,ATRX,VPS13A,SLCO5A1,FOS,CLK4,KTN1,CCDC88A,APC,NBEA,ID2,HLTF,CREBRF,TXNIP,TRPM7,CEP170,SGK1,ZNF202,N4BP2
gene_set_query	351	MAFB	461	ARCHS4 Coexpression,617;Enrichr Queries,322;ReMap ChIP-seq,93;GTEx Coexpression,812	MIDN,BTG2,EGR3,GADD45A,DUSP1,VPS13C,TECR,MSMO1,YOD1,FRMD4B,RFX1,FOS,HMGCR,ASCL2,GEM,BCL6,ID2,MAFF,TXNIP,FOSB,TRIB1,SGK1,FNIP2,RELT
gene_set_query	352	HOXB4	462.5	Literature ChIP-seq,130;ARCHS4 Coexpression,818;Enrichr Queries,594;GTEx Coexpression,308	GMEB2,TECR,HMGCR,LMNB1,DGCR8,TNRC18,TRPM7,SYNPO,EGR3,HIST1H4K,ATRX,HMGA2,FOS,CDC6,CLK4,FOXP2,GEM,BCL6,APC,ID2,COL6A1,BCL2,TXNIP,FOSB,SGK1,TRIB1
gene_set_query	353	MEIS3	462.7	ARCHS4 Coexpression,442;Enrichr Queries,599;GTEx Coexpression,347	LINGO1,BTG2,DCLK2,MYRIP,FOS,DUSP8,LFNG,APC,ID2,COL6A1,TXNIP,GAS1,FOSB,SYNPO
gene_set_query	354	PRDM1	463	ARCHS4 Coexpression,938;ENCODE ChIP-seq,80;Enrichr Queries,194;ReMap ChIP-seq,249;GTEx Coexpression,854	MIDN,BTG2,SH3KBP1,CHRM4,TECR,RASAL2,MTRNR2L1,CEP170,HES1,CHAC1,EGR3,DUSP1,GADD45A,YOD1,CDC6,FOS,RFX1,SLC50A1,GEM,FAM135A,BCL6,ID2,MAFF,COL6A1,BCL2,TXNIP,FOSB,SGK1,TRIB1
gene_set_query	355	KLF5	463.6	Literature ChIP-seq,10;ARCHS4 Coexpression,1276;Enrichr Queries,318;ReMap ChIP-seq,188;GTEx Coexpression,526	MIDN,BTG2,TECR,IER5L,SLCO5A1,HMGCR,RORB,TTBK2,LMNB1,LFNG,ARL5B,TNRC18,CHAC1,SAMD1,UNC45B,EGR3,HFM1,HIST1H4K,GADD45A,SLC50A1,FOS,MYRIP,SMAD6,DUSP8,GEM,PARD3B,TBC1D2,FAM135A,BCL6,ID2,DDIT3,MAFF,FOSB,TXNIP,GAS1,LMX1B,TRIB1,SGK1,SYNC,KBTBD8
gene_set_query	356	FIZ1	464	ARCHS4 Coexpression,290;Enrichr Queries,498;GTEx Coexpression,604	MIDN,BTG2,GMEB2,GADD45A,IER5L,RFX1,FOS,DUSP8,BCL6,ID2,TXNIP,TNRC18,SAMD1,SGK1
gene_set_query	357	ZNF267	464.3	ARCHS4 Coexpression,1078;Enrichr Queries,43;GTEx Coexpression,272	BTG2,SH3KBP1,GADD45A,SCLT1,FOS,GEM,LMNB1,ARL5B,BCL6,MTHFD2,ID2,MAFF,CREBRF,TXNIP,FOSB,TRIB1,SGK1,RELT,KBTBD8
gene_set_query	358	ZNF239	465.7	ARCHS4 Coexpression,591;Enrichr Queries,602;GTEx Coexpression,204	GADD45A,FRMD4B,CDC6,FOS,LMNB1,GPR176,MTHFD2,ID2,HLTF,ZNF569,ESF1,TXNIP,CHAC1,TRIB1,SGK1
gene_set_query	359	MITF	466.2	Literature ChIP-seq,3;ARCHS4 Coexpression,701;Enrichr Queries,679;ReMap ChIP-seq,82;GTEx Coexpression,866	MIDN,GMEB2,CHD9,SH3KBP1,PHF1,TECR,RORB,ECE2,LFNG,GPR176,FRAT2,PSD3,CHAC1,PKNOX1,CMTR2,UNC45B,WDR37,DUSP1,SGIP1,VPS13C,ATRX,FRMD4B,FOS,MYRIP,DUSP8,GEM,FOXP2,TBC1D2,MBLAC2,MTHFD2,DDIT3,TXNIP,SMCR8,LMX1B,SYNC,TRIB1,SGK1,IDI1,ANKRD12,IER5L,CREBL2,SLCO5A1,RASAL2,ATOH8,NHS,TRPM7,HES1,FNIP2,RELT,BANP,MYH7B,LINGO1,SEC24A,FZD4,GADD45A,SAMD4A,DCLK2,HMGA2,SMAD6,BCL6,NBEA,APC,ID2,MAFF,BCL2,PLP1,FOSB,ESF1,AMO…
gene_set_query	360	LEF1	466.5	ARCHS4 Coexpression,504;Enrichr Queries,512;ReMap ChIP-seq,163;GTEx Coexpression,687	BTG2,SLF1,EGR3,CHD9,SH3KBP1,GORAB,RASL11A,HMGA2,FOS,TBC1D2,BCL6,ID2,BCL2,TXNIP,FOSB,SYNC,SGK1,RELT,ZNF202,KBTBD8,CD244
gene_set_query	361	ZNF502	468	ARCHS4 Coexpression,895;Enrichr Queries,399;GTEx Coexpression,110	BTG2,EGR3,CHD9,SH3KBP1,CCDC148,LIN7A,FOS,EFCAB7,GEM,ID2,DGCR8,ZNF239,TXNIP,FOSB,CHAC1,SGK1,ZNF202
gene_set_query	362	NFYB	469.6	ARCHS4 Coexpression,748;ENCODE ChIP-seq,11;Enrichr Queries,462;ReMap ChIP-seq,154;GTEx Coexpression,973	MIDN,BTG2,PHF1,GORAB,TECR,DERL2,MSMO1,RORB,ECE2,LMNB1,ARL5B,STK36,HLTF,TRPM7,PKNOX1,CMTR2,ZSWIM3,HIST1H4K,GADD45A,FZD4,SCLT1,RFX1,CDC6,FOS,SMAD6,GEM,PARD3B,CENPE,TBC1D2,FAM135A,LMBRD2,MBLAC2,BCL6,MTHFD2,DDIT3,ID2,CREBRF,TBC1D25,TXNIP,FOSB,ZNF239,NAA16,SGK1,KIF20B
gene_set_query	363	OSR2	470	ARCHS4 Coexpression,298;Enrichr Queries,506;GTEx Coexpression,606	BTG2,GPR176,EGR3,ID2,COL6A1,GAS1,TXNIP,FOSB,AMOTL2,FOS,SGK1,GEM
gene_set_query	364	JRKL	471	ARCHS4 Coexpression,883;Enrichr Queries,360;GTEx Coexpression,170	MYH7B,BTG2,CHD9,GORAB,VPS13C,ANKRD12,ATRX,FOS,RGPD3,GPR176,BCL6,HLTF,PSD3,CREBRF,ZNF239,TXNIP,TRIB1,CMTR2
gene_set_query	365	GLI3	471.3	ARCHS4 Coexpression,582;Enrichr Queries,806;GTEx Coexpression,26	CHD9,HMGA2,FOS,FOXP2,PARD3B,ID2,COL6A1,PSD3,BCL2,GAS1,TNRC18,AMOTL2,SGK1
gene_set_query	366	MTF2	472.3	Literature ChIP-seq,26;ARCHS4 Coexpression,978;GTEx Coexpression,413	LRRK2,RASL11A,LIN7A,SLCO5A1,RORB,ECE2,ASCL2,LFNG,GPR176,ATOH8,NHS,TNRC18,SYNPO,N4BP2,RMI2,SLF1,EGR3,FZD4,VPS13C,VPS13A,SAMD4A,HMGA2,MYRIP,SMAD6,DUSP8,FOXP2,PARD3B,BCL6,NBEA,RTN4RL1,ID2,BCL2,GAS1,LMX1B,ZNF236,TRIB1,SYNC,MDGA2
gene_set_query	367	CEBPA	473.2	Literature ChIP-seq,122;ARCHS4 Coexpression,1063;Enrichr Queries,453;ReMap ChIP-seq,186;GTEx Coexpression,542	BTG2,SEC24A,HIST1H4K,FZD4,GADD45A,DUSP1,FOS,RASAL2,SMAD6,ASCL2,FRAT2,BCL6,DDIT3,ID2,MAFF,BCL2,TXNIP,FOSB,TRIB1,FILIP1L,SGK1
gene_set_query	368	ZNF134	474	ARCHS4 Coexpression,432;Enrichr Queries,191;GTEx Coexpression,799	BTG2,GADD45A,FOS,HMGCR,ARL5B,GPR176,BCL6,DDIT3,ID2,CWC22,BCL2,ZNF569,TXNIP,SMCR8,CHAC1,TRIB1,SGK1,N4BP2
gene_set_query	369	TCF3	474.5	Literature ChIP-seq,2;ARCHS4 Coexpression,593;ENCODE ChIP-seq,53;Enrichr Queries,730;ReMap ChIP-seq,168;GTEx Coexpression,1301	MIDN,BTG2,GMEB2,CHD9,SH3KBP1,CHRM4,LMNB1,LFNG,FRAT2,CHAC1,PKNOX1,UNC45B,RMI2,WDR37,DUSP1,FOS,FRMD4B,OXLD1,LMBRD2,DDIT3,TXNIP,TBC1D25,GAS1,SMCR8,TRIB1,SYNC,KIF20B,SGK1,IER5L,CREBL2,SLCO5A1,RASAL2,HMGCR,ASCL2,ATOH8,TNRC18,HES1,SAMD1,N4BP2,BANP,SEC24A,HIST1H4K,GADD45A,SAMD4A,HMGA2,DHFR,CCDC88A,BCL6,NBEA,APC,ID2,BCL2,FOSB,AMOTL2,NAA16,KBTBD8
gene_set_query	370	ZNF420	474.7	ARCHS4 Coexpression,660;Enrichr Queries,261;GTEx Coexpression,503	GADD45A,CHD9,ATRX,FOS,CLK4,TTBK2,BCL6,ID2,CWC22,BCL2,CREBRF,ZNF569,TXNIP,TNRC18,SGK1,N4BP2
gene_set_query	371	ZNF451	475	ARCHS4 Coexpression,658;Enrichr Queries,740;GTEx Coexpression,27	CHD9,PHF1,VPS13C,ANKRD12,ATRX,VPS13A,RGPD3,CCDC88A,APC,STK36,HLTF,CREBRF,ZNF569,TXNIP,CEP170,TRPM7,ZNF236
gene_set_query	372	ZNF618	475.3	ARCHS4 Coexpression,538;Enrichr Queries,531;GTEx Coexpression,357	LINGO1,BTG2,MIDN,CHD9,GORAB,SAMD4A,DCLK2,FOS,LMNB1,CENPE,GPR176,NBEA,PSD3,TXNIP,TNRC18,SGK1
gene_set_query	373	EPAS1	477.8	ARCHS4 Coexpression,282;Enrichr Queries,709;ReMap ChIP-seq,79;GTEx Coexpression,841	BTG2,SEC24A,FZD4,TMPRSS6,GADD45A,RASL11A,CDC6,FOS,SMAD6,LFNG,BCL6,ID2,ATOH8,COL6A1,TXNIP,AMOTL2,SYNPO,TRIB1,SGK1,RELT,CMTR2
gene_set_query	374	CREM	478	Literature ChIP-seq,15;ARCHS4 Coexpression,642;Enrichr Queries,123;ReMap ChIP-seq,59;GTEx Coexpression,1551	MIDN,BTG2,GMEB2,CHD9,PHF1,CHRM4,CCNF,TECR,MSMO1,LMNB1,GPR176,ARL5B,FRAT2,DGCR8,PKNOX1,CMTR2,UNC45B,RMI2,WDR37,DUSP1,SGIP1,VPS13A,YOD1,FOS,RFX1,GEM,TBC1D2,MTHFD2,RTN4RL1,DDIT3,TXNIP,SMCR8,PPIG,TRIB1,SGK1,IDI1,ANKRD12,RASAL2,HMGCR,TTBK2,HLTF,ATOH8,HES1,TRPM7,SAMD1,FILIP1L,N4BP2,RELT,BANP,EGR3,SEC24A,HIST1H4K,GADD45A,SAMD4A,SCLT1,CDC6,CLK4,CCDC88A,CENPE,FAM135A,BCL6,NBEA,APC,ID2,MAFF,FOSB,KBTBD8,TOM…
gene_set_query	375	SOX17	478.8	Literature ChIP-seq,95;ARCHS4 Coexpression,121;Enrichr Queries,997;GTEx Coexpression,702	BTG2,FZD4,GADD45A,SH3KBP1,IER5L,SLCO5A1,FOS,CDC6,SMAD6,LMNB1,KTN1,LFNG,MAFF,TXNIP,FOSB,AMOTL2,HES1,SGK1,SYNPO,TRIB1,MDGA2,RELT,BANP
gene_set_query	376	CTCF	480	Literature ChIP-seq,131;ARCHS4 Coexpression,207;ENCODE ChIP-seq,23;Enrichr Queries,1354;ReMap ChIP-seq,238;GTEx Coexpression,927	MIDN,BTG2,SH3KBP1,CHD9,CHRM4,RASL11A,CCNF,SLCO5A1,LMNB1,LFNG,GPR176,CHADL,CWC22,HLTF,CHAC1,SAMD1,RELT,N4BP2,RMI2,EGR3,WDR37,DUSP1,ATRX,RFLNB,FOS,SLC50A1,CDC6,DUSP8,DHFR,TBC1D2,BCL6,APC,RTN4RL1,MTHFD2,FOSB,TBC1D25,TXNIP,SMCR8,NAA16,KIF20B,SYNC,KBTBD8
gene_set_query	377	ETV1	480.5	ARCHS4 Coexpression,413;Enrichr Queries,584;ReMap ChIP-seq,156;GTEx Coexpression,769	MIDN,GADD45A,HMGA2,DCLK2,SLC50A1,FOS,CLK4,GEM,BCL6,APC,RTN4RL1,ID2,PSD3,BCL2,TXNIP,FOSB,TNRC18,HES1,TRIB1,SGK1,N4BP2,TOMM6
gene_set_query	378	NEUROG1	480.7	ARCHS4 Coexpression,294;Enrichr Queries,1036;GTEx Coexpression,112	UNC45B,LINGO1,MIDN,EGR3,MTRNR2L10,MTRNR2L6,HMGA2,FOS,MTRNR2L1,DUSP8,MTRNR2L2,ASCL2,RTN4RL1,ID2,LMX1B
gene_set_query	379	GTF2B	481.8	ARCHS4 Coexpression,483;ENCODE ChIP-seq,45;ReMap ChIP-seq,220;GTEx Coexpression,1179	MIDN,BTG2,GMEB2,IER5L,ECE2,EFCAB7,LMNB1,FRAT2,HLTF,HES1,TNRC18,CHAC1,SAMD1,RELT,CMTR2,ZSWIM3,HIST1H4K,FZD4,GADD45A,DUSP1,SCLT1,YOD1,FOS,CLK4,APC,MTHFD2,DDIT3,ID2,FOSB,KIF20B,TRIB1,KBTBD8
gene_set_query	380	CREB5	482.3	ARCHS4 Coexpression,172;Enrichr Queries,71;GTEx Coexpression,1204	BTG2,EGR3,GADD45A,LRRK2,SAMD4A,FOS,GEM,LFNG,FRAT2,BCL6,ID2,MAFF,BCL2,TXNIP,FOSB,TRIB1,SGK1,FILIP1L
gene_set_query	381	RUNX1	482.6	Literature ChIP-seq,21;ARCHS4 Coexpression,328;Enrichr Queries,397;ReMap ChIP-seq,241;GTEx Coexpression,1426	MIDN,BTG2,GMEB2,CCDC148,SH3KBP1,RASAL2,ECE2,TTBK2,LFNG,FRAT2,TNRC18,HES1,CHAC1,SAMD1,RELT,FNIP2,HIST1H4K,DUSP1,GADD45A,SAMD4A,DCLK2,FOS,CLK4,GNL1,BCL6,MTHFD2,ID2,MAFF,BCL2,FOSB,TXNIP,SMCR8,TRIB1,SGK1
gene_set_query	382	TCF7L2	483	Literature ChIP-seq,112;ARCHS4 Coexpression,1580;ENCODE ChIP-seq,1;Enrichr Queries,843;ReMap ChIP-seq,7;GTEx Coexpression,355	IDI1,MIDN,BTG2,CHD9,TMPRSS6,GORAB,RASL11A,TECR,IER5L,LIN7A,FRAT2,ATOH8,PSD3,ZNF569,TNRC18,HES1,PKNOX1,N4BP2,EGR3,GADD45A,DUSP1,VPS13C,HMGA2,YOD1,FOS,SLC50A1,RFX1,MYRIP,SMAD6,FOXP2,PARD3B,CCDC88A,TBC1D2,BCL6,MTHFD2,DDIT3,ID2,BCL2,FOSB,TXNIP,GAS1,AMOTL2,TRIB1,SGK1,KBTBD8
gene_set_query	383	BBX	483.7	ARCHS4 Coexpression,388;Enrichr Queries,77;GTEx Coexpression,986	BTG2,CHD9,VPS13C,ANKRD12,ATRX,FOS,KTN1,CCDC88A,BCL6,APC,ID2,HLTF,PSD3,CREBRF,TXNIP,CEP170
gene_set_query	384	ZNF780A	484.3	ARCHS4 Coexpression,1042;Enrichr Queries,185;GTEx Coexpression,226	CHD9,CCDC148,VPS13C,ANKRD12,ATRX,SCLT1,VPS13A,YOD1,FOS,CLK4,LMNB1,FRAT2,LMBRD2,PSD3,CREBRF,ZNF569,TXNIP,ZSWIM3
gene_set_query	385	EGR4	484.3	ARCHS4 Coexpression,584;Enrichr Queries,44;GTEx Coexpression,825	MIDN,BTG2,EGR3,GADD45A,CHRM4,IER5L,FOS,DUSP8,GEM,BCL6,DDIT3,PSD3,MAFF,FOSB,SYNPO,TRIB1,SGK1
gene_set_query	386	CUX1	485.7	Literature ChIP-seq,152;ARCHS4 Coexpression,1166;ENCODE ChIP-seq,88;Enrichr Queries,887;ReMap ChIP-seq,60;GTEx Coexpression,561	MIDN,BTG2,GMEB2,CHD9,PHF1,GORAB,TECR,MSMO1,RASAL2,ECE2,HMGCR,EFCAB7,LMNB1,ARL5B,PSD3,NHS,ZNF569,TNRC18,HES1,CEP170,CHAC1,PKNOX1,SYNPO,RMI2,DUSP1,GADD45A,ATRX,SAMD4A,FOS,SLC50A1,SMAD6,DUSP8,CENPE,LMBRD2,NBEA,BCL6,DDIT3,ID2,BCL2,TXNIP,FOSB,AMOTL2,PPIG,SGK1,TRIB1,TOMM6
gene_set_query	387	TFEB	486	Literature ChIP-seq,53;ARCHS4 Coexpression,373;Enrichr Queries,608;GTEx Coexpression,910	BTG2,GADD45A,DUSP1,SGIP1,ANKRD12,FRMD4B,FOS,HMGCR,GEM,LFNG,FRAT2,BCL6,ID2,DDIT3,MAFF,TXNIP,SMCR8,TRIB1,SGK1,RELT,CMTR2
gene_set_query	388	ZNF335	486.8	ARCHS4 Coexpression,263;Enrichr Queries,1019;ReMap ChIP-seq,297;GTEx Coexpression,368	MIDN,GMEB2,BCL6,PHF1,DGCR8,TNRC18,SMCR8,RFX1,FOS,TRIB1,RELT,ZSWIM3
gene_set_query	389	IRX1	487.3	ARCHS4 Coexpression,358;Enrichr Queries,884;GTEx Coexpression,220	MIDN,EGR3,CHD9,DCLK2,FOS,PARD3B,ID2,COL6A1,TXNIP,GAS1,AMOTL2,HES1,LMX1B,SGK1
gene_set_query	390	HEY1	487.7	ARCHS4 Coexpression,669;Enrichr Queries,192;GTEx Coexpression,602	BTG2,EGR3,GADD45A,DCLK2,FOS,DUSP8,SMAD6,GEM,BCL6,ID2,MAFF,TXNIP,FOSB,HES1,TRIB1,SGK1
gene_set_query	391	MBD2	487.8	ARCHS4 Coexpression,498;Enrichr Queries,760;ReMap ChIP-seq,248;GTEx Coexpression,445	MIDN,BTG2,EGR3,GADD45A,SH3KBP1,CHRM4,DCLK2,FOS,DUSP8,ASCL2,LMNB1,LFNG,OXLD1,NBEA,BCL6,RTN4RL1,ID2,BCL2,TXNIP,SMCR8,LMX1B,SGK1
gene_set_query	392	USF1	488.2	ARCHS4 Coexpression,539;ENCODE ChIP-seq,8;Enrichr Queries,895;ReMap ChIP-seq,146;GTEx Coexpression,853	MIDN,BTG2,CHD9,PHF1,TECR,ANKRD12,IER5L,EFCAB7,LMNB1,LFNG,GPR176,ARL5B,FRAT2,TNRC18,HES1,TRPM7,RELT,ZNF202,FNIP2,CMTR2,SEC24A,DUSP1,SGIP1,VPS13C,FOS,SMAD6,CLK4,GEM,BCL6,RTN4RL1,MTHFD2,ID2,DDIT3,MAFF,FOSB,TXNIP,TBC1D25,ZNF239,ESF1,SMCR8,TRIB1,SGK1,KBTBD8
gene_set_query	393	ZKSCAN1	489.4	ARCHS4 Coexpression,859;ENCODE ChIP-seq,105;Enrichr Queries,468;ReMap ChIP-seq,118;GTEx Coexpression,897	MIDN,BTG2,TMPRSS6,CHD9,CHRM4,TECR,ANKRD12,IER5L,LMNB1,PSD3,DGCR8,TNRC18,HES1,SAMD1,N4BP2,RMI2,HIST1H4K,DUSP1,FZD4,VPS13C,ATRX,FOS,CCDC88A,OXLD1,BCL6,NBEA,ID2,CREBRF,FOSB,TXNIP,TRIB1
gene_set_query	394	TEF	490.3	ARCHS4 Coexpression,407;Enrichr Queries,550;GTEx Coexpression,514	BTG2,GADD45A,FOS,DUSP8,NBEA,BCL6,ID2,PSD3,MAFF,TXNIP,FOSB,ZNF534,SYNPO,SGK1
gene_set_query	395	IKZF1	490.7	Literature ChIP-seq,157;ARCHS4 Coexpression,449;ENCODE ChIP-seq,97;Enrichr Queries,1315;ReMap ChIP-seq,69;GTEx Coexpression,857	MIDN,BTG2,CHD9,PHF1,LRRK2,TECR,IER5L,CREBL2,SLCO5A1,LMNB1,ARL5B,FRAT2,TNRC18,HES1,CEP170,RELT,RMI2,HIST1H4K,GADD45A,YOD1,FOS,RFX1,CCDC88A,TBC1D2,MTHFD2,ID2,BCL2,TXNIP,SMCR8,TRIB1,CD244
gene_set_query	396	AR	491.6	Literature ChIP-seq,35;ARCHS4 Coexpression,671;Enrichr Queries,676;ReMap ChIP-seq,81;GTEx Coexpression,995	MIDN,BTG2,TMPRSS6,CHD9,LIN7A,HMGCR,RASAL2,EFCAB7,LMNB1,ATOH8,CWC22,TNRC18,HES1,TRPM7,CHAC1,FILIP1L,FNIP2,BANP,FZD4,VPS13C,ATRX,DCLK2,YOD1,FOS,SLC50A1,FRMD4B,MYRIP,FOXP2,KTN1,DHFR,CCDC88A,CENPE,BCL6,NBEA,APC,ID2,BCL2,TXNIP,GAS1,FOSB,ESF1,LMX1B,TRIB1,SGK1,KBTBD8
gene_set_query	397	XBP1	491.8	ARCHS4 Coexpression,860;Enrichr Queries,458;ReMap ChIP-seq,175;GTEx Coexpression,474	IDI1,BTG2,GMEB2,TECR,DERL2,CEP170,CHAC1,PKNOX1,SAMD1,N4BP2,ZSWIM3,WDR37,HIST1H4K,DUSP1,GADD45A,SLC50A1,FOS,CCDC88A,BCL6,MTHFD2,DDIT3,ID2,TXNIP,SMCR8,TRIB1,SGK1,TOMM6
gene_set_query	398	FOXO4	493	ARCHS4 Coexpression,285;Enrichr Queries,200;GTEx Coexpression,994	BTG2,GADD45A,LRRK2,FOS,LFNG,FRAT2,BCL6,DDIT3,ID2,MAFF,BCL2,CREBRF,TXNIP,FOSB,SAMD1,TRIB1,SGK1
gene_set_query	399	TET2	493.5	ARCHS4 Coexpression,147;GTEx Coexpression,840	TBC1D2,LRRK2,VPS13C,CREBRF,SCLT1,TXNIP,ASCL2
gene_set_query	400	ZNF354A	494.7	ARCHS4 Coexpression,963;Enrichr Queries,3;GTEx Coexpression,518	IDI1,BTG2,GADD45A,ATRX,RFLNB,MSMO1,FOS,HMGCR,CLK4,GEM,FRAT2,BCL6,MTHFD2,DDIT3,ID2,MAFF,CREBRF,TXNIP,ZNF239,ESF1,CHAC1,TRIB1,SGK1,ZSWIM3
gene_set_query	401	GATA1	495.2	Literature ChIP-seq,69;ARCHS4 Coexpression,1310;ENCODE ChIP-seq,29;Enrichr Queries,923;ReMap ChIP-seq,117;GTEx Coexpression,523	BTG2,CHRM4,CCNF,MSMO1,EFCAB7,LMNB1,PKNOX1,CMTR2,RMI2,WDR37,DUSP1,VPS13C,YOD1,FOS,RFX1,DUSP8,DDIT3,TBC1D25,TXNIP,SMCR8,KIF20B,IDI1,TMPRSS6,CREBL2,HLTF,TNRC18,HES1,TRPM7,RELT,FNIP2,N4BP2,ZSWIM3,BANP,SLF1,HIST1H4K,GADD45A,DCLK2,CDC6,KTN1,DHFR,CCDC88A,CENPE,BCL6,ID2,BCL2,ESF1,MDGA2,KBTBD8,CD244,TOMM6
gene_set_query	402	EBF4	496	ARCHS4 Coexpression,243;Enrichr Queries,544;GTEx Coexpression,701	LINGO1,EGR3,DCLK2,FOS,SMAD6,DUSP8,FOXP2,RTN4RL1,ID2,COL6A1,ATOH8,TXNIP,GAS1,TNRC18,SGK1
gene_set_query	403	EOMES	496.4	Literature ChIP-seq,126;ARCHS4 Coexpression,908;Enrichr Queries,732;ReMap ChIP-seq,167;GTEx Coexpression,549	BTG2,CHD9,RASL11A,CREBL2,HMGCR,LMNB1,TNRC18,HES1,RELT,N4BP2,LINGO1,EGR3,GADD45A,ATRX,HMGA2,FOS,CDC6,SMAD6,CLK4,KTN1,CENPE,APC,BCL6,RTN4RL1,ID2,BCL2,TBC1D25,TXNIP,FOSB,SYNC,SGK1,CD244
gene_set_query	404	ZNF513	496.7	ARCHS4 Coexpression,558;Enrichr Queries,845;GTEx Coexpression,87	MYH7B,MIDN,GMEB2,GADD45A,PHF1,ATRX,DERL2,RFX1,FOS,RGPD3,LFNG,BCL6,STK36,FOSB,TRIB1
gene_set_query	405	HMBOX1	497.8	ARCHS4 Coexpression,151;Enrichr Queries,320;ReMap ChIP-seq,9;GTEx Coexpression,1511	BTG2,CHD9,PHF1,ANKRD12,TECR,MSMO1,HMGCR,MTRNR2L1,LMNB1,FRAT2,PSD3,CEP170,FNIP2,HIST1H4K,GADD45A,VPS13C,ATRX,YOD1,FOS,TBC1D2,FAM135A,APC,BCL6,NBEA,BCL2,CREBRF,TXNIP,FOSB,KBTBD8
gene_set_query	406	TBX3	498	Literature ChIP-seq,120;ARCHS4 Coexpression,468;Enrichr Queries,434;GTEx Coexpression,970	BTG2,GADD45A,ANKRD12,HMGA2,CREBL2,FOS,SMAD6,BCL6,ID2,COL6A1,TXNIP,GAS1,AMOTL2,SMCR8,LMX1B,TRIB1,SGK1,CD244,BANP
gene_set_query	407	ZNF304	498.3	ARCHS4 Coexpression,898;Enrichr Queries,120;GTEx Coexpression,477	BTG2,GADD45A,GORAB,ATRX,YOD1,CDC6,FOS,CLK4,GEM,NBEA,DDIT3,TXNIP,ZNF239,ESF1,FOSB,TRIB1,SGK1,KBTBD8,ZSWIM3
gene_set_query	408	ZNF496	498.3	ARCHS4 Coexpression,928;Enrichr Queries,463;GTEx Coexpression,104	MIDN,BTG2,PHF1,HMGCR,FOS,LMNB1,LFNG,STK36,MTHFD2,ID2,TXNIP,NAA16,TNRC18,TRIB1,SGK1,ZNF202
gene_set_query	409	KLF13	500.3	ARCHS4 Coexpression,454;Enrichr Queries,622;ReMap ChIP-seq,54;GTEx Coexpression,871	MIDN,BTG2,CHRM4,PHF1,TECR,LFNG,DGCR8,TNRC18,HES1,PKNOX1,SAMD1,RMI2,GADD45A,FOS,CLK4,GNL1,BCL6,DDIT3,ID2,TXNIP,FOSB,SMCR8,SYNC,TRIB1,SGK1
gene_set_query	410	HOXB8	501.7	ARCHS4 Coexpression,893;Enrichr Queries,422;GTEx Coexpression,190	BTG2,EGR3,HMGA2,FOS,LMNB1,BCL6,CHADL,ID2,PLP1,BCL2,TXNIP,GAS1,FOSB,TNRC18,LMX1B,MDGA2,SGK1
gene_set_query	411	TCF7L1	502.3	ARCHS4 Coexpression,612;Enrichr Queries,561;GTEx Coexpression,334	MIDN,FZD4,HMGA2,FOS,SMAD6,PARD3B,GPR176,ID2,TXNIP,GAS1,TNRC18,AMOTL2,FILIP1L,SYNPO,SGK1
gene_set_query	412	RARG	502.5	Literature ChIP-seq,76;ARCHS4 Coexpression,603;Enrichr Queries,148;GTEx Coexpression,1183	BTG2,MIDN,GADD45A,DUSP1,FOS,RFX1,SMAD6,LFNG,FAM135A,BCL6,ID2,DDIT3,MAFF,COL6A1,BCL2,TXNIP,FOSB,TNRC18,AMOTL2,SYNPO,SGK1
gene_set_query	413	AEBP2	502.7	ARCHS4 Coexpression,952;Enrichr Queries,532;GTEx Coexpression,24	BTG2,GADD45A,CHD9,ATRX,ANKRD12,RASAL2,FOS,PARD3B,BCL6,ID2,CWC22,NHS,PPIG,FILIP1L,TRIB1,SGK1,SYNC
gene_set_query	414	ZXDB	503.3	ARCHS4 Coexpression,120;Enrichr Queries,337;GTEx Coexpression,1053	BTG2,GADD45A,ANKRD12,ATRX,MTRNR2L6,FOS,SMAD6,GEM,KTN1,ARL5B,BCL6,ID2,CREBRF,TXNIP,TRPM7,SMCR8,SGK1
gene_set_query	415	HES4	504	ARCHS4 Coexpression,1095;Enrichr Queries,369;GTEx Coexpression,48	BTG2,MIDN,SGIP1,GADD45A,IER5L,FOS,DUSP8,GEM,ID2,DDIT3,MAFF,TXNIP,FOSB,SGK1
gene_set_query	416	PGR	504	ARCHS4 Coexpression,1026;Enrichr Queries,832;ReMap ChIP-seq,66;GTEx Coexpression,92	MIDN,BTG2,EGR3,DUSP1,TECR,IER5L,FOS,SLC50A1,RORB,BCL6,ID2,COL6A1,MAFF,ATOH8,NHS,BCL2,GAS1,TXNIP,TNRC18,AMOTL2,HES1,FILIP1L,TRIB1,SGK1
gene_set_query	417	ARNT	505.8	Literature ChIP-seq,86;ARCHS4 Coexpression,807;Enrichr Queries,722;ReMap ChIP-seq,63;GTEx Coexpression,851	MIDN,BTG2,CHD9,TECR,IER5L,LIN7A,ARL5B,NHS,TNRC18,HES1,TRPM7,SAMD1,FILIP1L,BANP,EGR3,HIST1H4K,DUSP1,DCLK2,FOS,SLC50A1,SMAD6,BCL6,APC,NBEA,ID2,BCL2,FOSB,TXNIP,MDGA2,SGK1,TOMM6
gene_set_query	418	ZNF280D	506	ARCHS4 Coexpression,1014;Enrichr Queries,304;GTEx Coexpression,200	CHD9,VPS13C,ATRX,ANKRD12,FOS,CLK4,KTN1,CCDC88A,OXLD1,BCL6,ID2,TXNIP,PPIG,SGK1
gene_set_query	419	STAT5A	508.2	Literature ChIP-seq,119;ARCHS4 Coexpression,1351;ENCODE ChIP-seq,78;Enrichr Queries,754;ReMap ChIP-seq,193;GTEx Coexpression,554	BTG2,MIDN,SH3KBP1,CREBL2,EFCAB7,LMNB1,ARL5B,ZNF569,HES1,RELT,N4BP2,BANP,RMI2,HIST1H4K,FZD4,DUSP1,GADD45A,RFLNB,RFX1,FOS,CDC6,SLC50A1,CENPE,BCL6,MTHFD2,ID2,MAFF,BCL2,TXNIP,FOSB,ESF1,SGK1,KIF20B,TRIB1,MDGA2,KBTBD8
gene_set_query	420	BNC2	509	ARCHS4 Coexpression,76;Enrichr Queries,1333;GTEx Coexpression,118	GPR176,COL6A1,SAMD4A,GAS1,TNRC18,SGK1,SYNC,FILIP1L,FOXP2,PARD3B
gene_set_query	421	ZNF112	509.5	ARCHS4 Coexpression,69;GTEx Coexpression,950	NBEA,APC,MSMO1,CEP170,RASAL2,HMGCR,CLK4
gene_set_query	422	SP3	509.7	ARCHS4 Coexpression,267;Enrichr Queries,867;GTEx Coexpression,395	BTG2,CHD9,LRRK2,ATRX,FOS,LMNB1,BCL6,ID2,CWC22,CREBRF,TXNIP,SMCR8,SGK1
gene_set_query	423	ZBED3	511	ARCHS4 Coexpression,232;Enrichr Queries,303;GTEx Coexpression,998	BTG2,FZD4,FOS,LMNB1,DHFR,NBEA,MTHFD2,ID2,BCL2,TXNIP,AMOTL2,TNRC18,CHAC1,TRIB1,SGK1,SAMD1
gene_set_query	424	TSHZ3	511.3	ARCHS4 Coexpression,283;Enrichr Queries,1048;GTEx Coexpression,203	GPR176,BCL6,SGIP1,ID2,COL6A1,GAS1,TNRC18,CEP170,FOS,SGK1,FOXP2,PARD3B
gene_set_query	425	SREBF1	511.7	Literature ChIP-seq,89;ARCHS4 Coexpression,1248;ENCODE ChIP-seq,36;Enrichr Queries,605;ReMap ChIP-seq,85;GTEx Coexpression,1007	IDI1,MIDN,BTG2,GMEB2,CHD9,PHF1,TECR,CREBL2,MSMO1,HMGCR,FRAT2,DGCR8,TNRC18,PKNOX1,BANP,WDR37,GADD45A,YOD1,FOS,SLC50A1,RFX1,SMAD6,GNL1,TBC1D2,LMBRD2,BCL6,DDIT3,ID2,MAFF,BCL2,FOSB,TXNIP,SGK1
gene_set_query	426	HOXC8	512	ARCHS4 Coexpression,364;Enrichr Queries,830;GTEx Coexpression,342	BTG2,ANKRD12,HMGA2,FOS,KTN1,GPR176,BCL6,COL6A1,ESF1,TXNIP,GAS1,TRPM7,SGK1
gene_set_query	427	GATA4	512.2	Literature ChIP-seq,46;ARCHS4 Coexpression,227;Enrichr Queries,1180;ReMap ChIP-seq,6;GTEx Coexpression,1102	MIDN,TECR,IER5L,CREBL2,RASAL2,ECE2,HLTF,ATOH8,TNRC18,HES1,SAMD1,N4BP2,BANP,MYH7B,UNC45B,HIST1H4K,GADD45A,DUSP1,HMGA2,YOD1,FOS,SLC50A1,SMAD6,FOXP2,GEM,CCDC88A,FAM135A,BCL6,NBEA,MTHFD2,ID2,MAFF,FOSB,TXNIP,AMOTL2,TRIB1,SGK1,CD244,TOMM6
gene_set_query	428	REL	513	ARCHS4 Coexpression,1086;Enrichr Queries,175;GTEx Coexpression,278	BTG2,EGR3,SH3KBP1,GADD45A,SCLT1,FOS,GEM,LMNB1,ARL5B,BCL6,ID2,MAFF,BCL2,TXNIP,FOSB,TRIB1,SGK1,RELT
gene_set_query	429	VDR	513.8	Literature ChIP-seq,57;ARCHS4 Coexpression,1195;Enrichr Queries,224;ReMap ChIP-seq,199;GTEx Coexpression,894	IDI1,MIDN,BTG2,GMEB2,MSMO1,SLCO5A1,HMGCR,ASCL2,LMNB1,LFNG,ARL5B,TNRC18,HES1,SYNPO,RELT,EGR3,HIST1H4K,GADD45A,DUSP1,FOS,FOXP2,TBC1D2,BCL6,MTHFD2,ID2,DDIT3,MAFF,BCL2,TXNIP,FOSB,TRIB1,SGK1
gene_set_query	430	ZKSCAN4	514	ARCHS4 Coexpression,319;Enrichr Queries,141;GTEx Coexpression,1082	BTG2,RMI2,CREBL2,FOS,CLK4,GEM,LMNB1,TBC1D2,FRAT2,BCL6,ID2,CREBRF,TXNIP,FOSB,TRIB1,SGK1,ZSWIM3
gene_set_query	431	SP9	515	ARCHS4 Coexpression,356;GTEx Coexpression,674	CCDC88A,APC,CHRM4,DCLK2,CEP170
gene_set_query	432	ZNF548	515.7	ARCHS4 Coexpression,1069;Enrichr Queries,223;GTEx Coexpression,255	BTG2,GADD45A,CHD9,VPS13C,ANKRD12,FOS,BCL6,CWC22,MAFF,BCL2,CREBRF,TXNIP,FOSB,PPIG,LMX1B,TRIB1,SGK1
gene_set_query	433	ZNF501	516.3	ARCHS4 Coexpression,984;Enrichr Queries,465;GTEx Coexpression,100	EGR3,GADD45A,CCDC148,SAMD4A,FOS,PARD3B,GPR176,MTHFD2,CWC22,ZNF239,ESF1,ZNF569,TXNIP,FOSB,CHAC1,SGK1
gene_set_query	434	ZNF696	517.3	ARCHS4 Coexpression,911;Enrichr Queries,256;GTEx Coexpression,385	MIDN,BTG2,CCNF,IER5L,FOS,SMAD6,LFNG,MBLAC2,BCL6,ID2,ZNF239,FOSB,TNRC18,TRIB1,SGK1,ZSWIM3
gene_set_query	435	POGK	518.3	ARCHS4 Coexpression,489;Enrichr Queries,420;GTEx Coexpression,646	BTG2,GADD45A,CHD9,FOS,LMNB1,DHFR,BCL6,CHADL,MTHFD2,ID2,PSD3,PLP1,BCL2,TXNIP,SMCR8,SGK1
gene_set_query	436	HIVEP3	519.7	ARCHS4 Coexpression,26;Enrichr Queries,460;GTEx Coexpression,1073	BTG2,EGR3,SAMD4A,FOS,GEM,BCL6,RTN4RL1,ID2,BCL2,SYNPO,TRIB1,SGK1,FNIP2,RELT
gene_set_query	437	TBP	521	Literature ChIP-seq,33;ARCHS4 Coexpression,956;ENCODE ChIP-seq,42;ReMap ChIP-seq,126;GTEx Coexpression,1448	MIDN,CHD9,TECR,IER5L,MSMO1,ECE2,HMGCR,EFCAB7,LFNG,FRAT2,TNRC18,HES1,TRPM7,CHAC1,ZSWIM3,UNC45B,HIST1H4K,DUSP1,GADD45A,ATRX,SAMD4A,YOD1,FOS,SLC50A1,SMAD6,CLK4,MBLAC2,BCL6,APC,DDIT3,TXNIP,FOSB,SMCR8,AMOTL2,TRIB1,KIF20B
gene_set_query	438	RBPJ	521.2	Literature ChIP-seq,146;ARCHS4 Coexpression,675;Enrichr Queries,601;ReMap ChIP-seq,155;GTEx Coexpression,1029	MIDN,BTG2,SH3KBP1,CHD9,TECR,CREBL2,LMNB1,HES1,TNRC18,PKNOX1,SYNPO,MYH7B,RMI2,HIST1H4K,GADD45A,DUSP1,RFX1,FOS,BCL6,MTHFD2,RTN4RL1,ID2,MAFF,CREBRF,BCL2,TXNIP,FOSB,ESF1,NAA16,SGK1,TRIB1,CD244
gene_set_query	439	PDX1	522	Literature ChIP-seq,48;ARCHS4 Coexpression,1133;Enrichr Queries,926;ReMap ChIP-seq,198;GTEx Coexpression,305	TMPRSS6,SH3KBP1,GORAB,ANKRD12,ASCL2,LFNG,TNRC18,HES1,FILIP1L,N4BP2,MYH7B,EGR3,WDR37,GADD45A,SGIP1,VPS13C,YOD1,CDC6,FOS,RFX1,FOXP2,NBEA,GSTA2,ID2,FOSB,NAA16,SMCR8,LMX1B,TRIB1
gene_set_query	440	ZBTB5	522.3	ARCHS4 Coexpression,400;Enrichr Queries,280;GTEx Coexpression,887	BTG2,GADD45A,CHD9,YOD1,FOS,LMNB1,ARL5B,FAM135A,BCL6,ID2,BCL2,CREBRF,TXNIP,SMCR8,TRIB1,SGK1
gene_set_query	441	GMEB2	522.3	ARCHS4 Coexpression,742;Enrichr Queries,770;GTEx Coexpression,55	MIDN,BTG2,GADD45A,RFX1,FOS,LFNG,BCL6,MAFF,TBC1D25,TNRC18,SMCR8,PKNOX1,TRIB1,SGK1,RELT,BANP
gene_set_query	442	L3MBTL3	523	ARCHS4 Coexpression,391;GTEx Coexpression,655	GORAB,VPS13C,ATRX,CREBRF,N4BP2
gene_set_query	443	ZNF583	523.3	ARCHS4 Coexpression,1312;Enrichr Queries,122;GTEx Coexpression,136	BTG2,FOS,GEM,TTBK2,BCL6,NBEA,DDIT3,ID2,BCL2,ZNF569,ZNF239,ESF1,TXNIP,FOSB,CEP170,CHAC1,SGK1
gene_set_query	444	TBX21	523.5	ARCHS4 Coexpression,499;Enrichr Queries,1028;ReMap ChIP-seq,21;GTEx Coexpression,546	IDI1,MIDN,BTG2,CHD9,SH3KBP1,LMNB1,LFNG,FRAT2,SAMD1,RELT,RMI2,WDR37,EGR3,HIST1H4K,RFX1,CDC6,FOS,BCL6,MTHFD2,ID2,MAFF,BCL2,TBC1D25,FOSB,TXNIP,SGK1,CD244
gene_set_query	445	ZNF268	524.3	ARCHS4 Coexpression,1505;Enrichr Queries,19;GTEx Coexpression,49	CHD9,GORAB,VPS13C,ANKRD12,ATRX,VPS13A,FOS,KTN1,CCDC88A,CENPE,APC,CWC22,PSD3,CREBRF,TXNIP,ESF1,TRPM7,PPIG,SGK1,N4BP2,CMTR2
gene_set_query	446	ZNF23	524.3	ARCHS4 Coexpression,781;Enrichr Queries,207;GTEx Coexpression,585	BTG2,CCDC148,GADD45A,ANKRD12,MSMO1,FOS,GEM,FAM135A,BCL6,STK36,ID2,MAFF,ZNF569,TXNIP,FOSB,CHAC1,TRIB1,SGK1
gene_set_query	447	GFI1B	525	Literature ChIP-seq,37;ARCHS4 Coexpression,975;Enrichr Queries,1131;ReMap ChIP-seq,189;GTEx Coexpression,293	MIDN,BTG2,CHD9,PHF1,LRRK2,TECR,RASL11A,EFCAB7,LMNB1,FRAT2,HLTF,TNRC18,HES1,SAMD1,PKNOX1,RELT,BANP,RMI2,GADD45A,FZD4,SGIP1,SCLT1,YOD1,FOS,CLK4,GNL1,GEM,CCDC88A,LMBRD2,MBLAC2,BCL6,DDIT3,ID2,MAFF,TBC1D25,TXNIP,FOSB,PPIG,TRIB1,CD244
gene_set_query	448	ZBED2	527.7	ARCHS4 Coexpression,305;Enrichr Queries,974;GTEx Coexpression,304	GMEB2,EGR3,TMPRSS6,FRMD4B,CDC6,FOS,LMNB1,MTHFD2,BCL2,TXNIP,FOSB,PKNOX1,TRIB1,SGK1
gene_set_query	449	ZNF614	528	ARCHS4 Coexpression,951;GTEx Coexpression,105	ZNF569,ZNF239,ESF1,CEP170,N4BP2,TTBK2
gene_set_query	450	NFATC2	529	ARCHS4 Coexpression,511;Enrichr Queries,299;GTEx Coexpression,777	BTG2,EGR3,SH3KBP1,FOS,GEM,BCL6,ID2,BCL2,TXNIP,FOSB,SYNPO,TRIB1,SGK1,RELT,CD244
gene_set_query	451	PRRX2	529.7	ARCHS4 Coexpression,130;Enrichr Queries,847;GTEx Coexpression,612	GPR176,ID2,COL6A1,ATOH8,IER5L,GAS1,FOSB,AMOTL2,FOS,SMAD6,SGK1,GEM
gene_set_query	452	ZHX3	529.7	ARCHS4 Coexpression,135;Enrichr Queries,341;GTEx Coexpression,1113	BTG2,FZD4,CHD9,SAMD4A,DCLK2,SLC50A1,FOS,BCL6,ID2,PSD3,COL6A1,BCL2,TXNIP,SYNPO,SGK1
gene_set_query	453	NANOGP8	530.5	ARCHS4 Coexpression,193;GTEx Coexpression,868	GPR176,MTRNR2L10,MTHFD2,MTRNR2L6,CDC6,ZNF236,RELT
gene_set_query	454	ZNF808	530.7	ARCHS4 Coexpression,785;Enrichr Queries,548;GTEx Coexpression,259	BTG2,CHD9,VPS13C,ATRX,DCLK2,FOS,GNL1,BCL6,ID2,TXNIP,TRPM7,MDGA2,SGK1,N4BP2
gene_set_query	455	CBX2	531	ARCHS4 Coexpression,385;ENCODE ChIP-seq,117;Enrichr Queries,486;ReMap ChIP-seq,292;GTEx Coexpression,1375	BTG2,RMI2,TMPRSS6,GORAB,CCNF,HMGA2,DCLK2,CDC6,FOS,GEM,LMNB1,DHFR,CENPE,GPR176,ATOH8,TXNIP,SYNPO,KIF20B,SGK1,FNIP2
gene_set_query	456	ZFHX4	533	ARCHS4 Coexpression,556;Enrichr Queries,703;GTEx Coexpression,340	FOS,FOXP2,PARD3B,CCDC88A,NBEA,ID2,PSD3,COL6A1,ZNF239,ESF1,TXNIP,GAS1,CEP170,SGK1
gene_set_query	457	NKX25	534	ARCHS4 Coexpression,441;GTEx Coexpression,627	MYH7B,UNC45B,SMAD6
gene_set_query	458	TAL1	534.3	Literature ChIP-seq,52;ARCHS4 Coexpression,1103;ENCODE ChIP-seq,83;Enrichr Queries,456;ReMap ChIP-seq,162;GTEx Coexpression,1350	MIDN,BTG2,CHD9,SH3KBP1,GORAB,TECR,DERL2,LFNG,ARL5B,FRAT2,DGCR8,TNRC18,HES1,N4BP2,RELT,ZSWIM3,BANP,UNC45B,EGR3,SEC24A,HIST1H4K,GADD45A,DUSP1,SGIP1,RFLNB,YOD1,FOS,SLC50A1,CDC6,SMAD6,CLK4,GEM,OXLD1,BCL6,APC,DDIT3,ID2,MAFF,BCL2,TXNIP,FOSB,SMCR8,SGK1,CD244,TOMM6
gene_set_query	459	KDM2B	534.5	ARCHS4 Coexpression,565;GTEx Coexpression,504	RMI2,CCNF,BCL2,SMCR8,HMGCR,LMNB1
gene_set_query	460	ZNF880	534.5	ARCHS4 Coexpression,724;GTEx Coexpression,345	CWC22,TECR,ATRX,DERL2,LMNB1
gene_set_query	461	IKZF4	535	ARCHS4 Coexpression,636;Enrichr Queries,445;GTEx Coexpression,524	BTG2,CHD9,FOS,HMGCR,LFNG,CCDC88A,TBC1D2,BCL6,ID2,BCL2,TXNIP,FOSB,CEP170,SYNC,SYNPO,TRIB1,SGK1
gene_set_query	462	HOXC4	535.7	ARCHS4 Coexpression,832;Enrichr Queries,607;GTEx Coexpression,168	BTG2,CHD9,HMGA2,RASAL2,FOS,PARD3B,LMNB1,DHFR,BCL6,ID2,ATOH8,TXNIP,FOSB,AMOTL2,LMX1B,SGK1
gene_set_query	463	MEOX2	537	ARCHS4 Coexpression,387;Enrichr Queries,815;GTEx Coexpression,409	FZD4,COL6A1,TXNIP,GAS1,FOSB,AMOTL2,RASAL2,FOS,SYNPO,FOXP2,GEM,PARD3B
gene_set_query	464	MECP2	537.3	ARCHS4 Coexpression,425;Enrichr Queries,632;GTEx Coexpression,555	RMI2,BTG2,CHD9,SH3KBP1,ATRX,FOS,DUSP8,NBEA,BCL6,APC,PSD3,BCL2,TXNIP,TNRC18,SMCR8
gene_set_query	465	SPI1	537.3	Literature ChIP-seq,73;ARCHS4 Coexpression,348;ENCODE ChIP-seq,95;Enrichr Queries,1400;ReMap ChIP-seq,114;GTEx Coexpression,1194	MIDN,BTG2,CHD9,TMPRSS6,GORAB,LRRK2,LIN7A,ECE2,EFCAB7,LFNG,FRAT2,CWC22,ZNF569,TNRC18,RELT,N4BP2,CMTR2,ZSWIM3,RMI2,SLF1,EGR3,WDR37,SEC24A,HIST1H4K,DUSP1,GADD45A,VPS13C,SCLT1,FOS,SLC50A1,OXLD1,LMBRD2,BCL6,MTHFD2,TXNIP,FOSB,TBC1D25,SMCR8,PPIG,TRIB1,KIF20B,CD244
gene_set_query	466	ZNF524	537.7	ARCHS4 Coexpression,708;Enrichr Queries,659;GTEx Coexpression,246	MIDN,BTG2,GADD45A,IER5L,FOS,ASCL2,LFNG,OXLD1,FRAT2,BCL6,DDIT3,ID2,TXNIP
gene_set_query	467	JAZF1	539	ARCHS4 Coexpression,469;Enrichr Queries,541;GTEx Coexpression,607	BTG2,LRRK2,SAMD4A,CREBL2,YOD1,FOS,NBEA,BCL6,ID2,PSD3,BCL2,TXNIP,TRIB1,SGK1
gene_set_query	468	ZNF93	539.3	ARCHS4 Coexpression,690;Enrichr Queries,891;GTEx Coexpression,37	CENPE,SH3KBP1,MTHFD2,SCLT1,TXNIP,CDC6,FOS,KIF20B,SGK1,N4BP2,LMNB1,ZSWIM3
gene_set_query	469	EN2	539.3	ARCHS4 Coexpression,106;Enrichr Queries,665;GTEx Coexpression,847	BTG2,MIDN,EGR3,HMGA2,DCLK2,FOS,CLK4,FOXP2,DHFR,ID2,PSD3,TXNIP,FOSB,HES1,LMX1B,SGK1
gene_set_query	470	ZNF136	540.7	ARCHS4 Coexpression,1318;Enrichr Queries,118;GTEx Coexpression,186	BTG2,CHD9,VPS13C,ATRX,ANKRD12,YOD1,FOS,CLK4,BCL6,ID2,CWC22,CREBRF,BCL2,ZNF569,TXNIP,PPIG
gene_set_query	471	ZNF551	541.3	ARCHS4 Coexpression,1073;Enrichr Queries,126;GTEx Coexpression,425	BTG2,GADD45A,CDC6,FOS,CLK4,LMNB1,CENPE,FRAT2,MAFF,BCL2,DGCR8,TXNIP,FOSB,PKNOX1,KIF20B,SGK1,KBTBD8,N4BP2
gene_set_query	472	IRF8	541.5	Literature ChIP-seq,109;ARCHS4 Coexpression,594;Enrichr Queries,950;GTEx Coexpression,513	BTG2,SEC24A,SH3KBP1,SLCO5A1,FOS,RORB,GEM,LMNB1,BCL6,ID2,BCL2,TXNIP,SMCR8,NAA16,TRIB1,SGK1,KBTBD8,RELT
gene_set_query	473	STAT3	543	Literature ChIP-seq,9;ARCHS4 Coexpression,904;ENCODE ChIP-seq,76;Enrichr Queries,702;ReMap ChIP-seq,131;GTEx Coexpression,1436	MIDN,BTG2,CHD9,TMPRSS6,TECR,CCNF,IER5L,MSMO1,HMGCR,LMNB1,PSD3,HES1,CHAC1,N4BP2,EGR3,HIST1H4K,GADD45A,DUSP1,SGIP1,ATRX,FOS,SLC50A1,PARD3B,CCDC88A,TBC1D2,BCL6,ID2,DDIT3,MAFF,BCL2,TXNIP,FOSB,AMOTL2,SMCR8,NAA16,TRIB1,SGK1
gene_set_query	474	ADNP	543.3	ARCHS4 Coexpression,445;Enrichr Queries,1304;ReMap ChIP-seq,245;GTEx Coexpression,179	MIDN,DUSP1,CHD9,ATRX,RFX1,FOS,LMNB1,HLTF,FOSB,TXNIP,TNRC18,PPIG,ZNF236,TRIB1,SAMD1,SYNC,ZNF202,CMTR2
gene_set_query	475	ZNF700	544	ARCHS4 Coexpression,421;Enrichr Queries,474;GTEx Coexpression,737	BTG2,CHD9,VPS13C,ANKRD12,DCLK2,SLC50A1,FOS,EFCAB7,CLK4,ID2,CREBRF,TXNIP,FOSB,AMOTL2,SGK1,N4BP2
gene_set_query	476	ZNF730	544	ARCHS4 Coexpression,251;GTEx Coexpression,837	ESF1,MSMO1,HMGCR,KIF20B,N4BP2,RGPD3
gene_set_query	477	THAP12	544.5	ARCHS4 Coexpression,506;GTEx Coexpression,583	ZNF239,NAA16,SMCR8,N4BP2,LMNB1,KTN1
gene_set_query	478	DLX1	544.7	ARCHS4 Coexpression,464;Enrichr Queries,546;GTEx Coexpression,624	LINGO1,EGR3,HMGA2,DCLK2,FOS,HMGCR,SMAD6,BCL6,ID2,TXNIP,FOSB,CEP170,MDGA2,SYNPO,SGK1
gene_set_query	479	ZFP30	545.3	ARCHS4 Coexpression,1274;Enrichr Queries,326;GTEx Coexpression,36	BTG2,GADD45A,FOS,CLK4,GEM,MBLAC2,NBEA,BCL6,ID2,HLTF,PSD3,BCL2,ZNF569,TXNIP,FOSB,CEP170,TRIB1,SGK1
gene_set_query	480	NFIB	545.8	Literature ChIP-seq,82;ARCHS4 Coexpression,16;Enrichr Queries,973;GTEx Coexpression,1112	BTG2,CHRM4,ATRX,SLCO5A1,FOS,FRMD4B,EFCAB7,LMNB1,CCDC88A,NBEA,APC,ID2,PSD3,ATOH8,TXNIP,CEP170,TNRC18,AMOTL2,SGK1,SYNC,FILIP1L
gene_set_query	481	HOXB3	549	ARCHS4 Coexpression,604;Enrichr Queries,522;GTEx Coexpression,521	EGR3,HMGA2,FOS,FOXP2,LFNG,BCL6,ID2,COL6A1,BCL2,TXNIP,FOSB,DGCR8,TNRC18,SGK1
gene_set_query	482	RUNX3	549	ARCHS4 Coexpression,1230;ENCODE ChIP-seq,74;Enrichr Queries,655;ReMap ChIP-seq,230;GTEx Coexpression,556	MIDN,BTG2,SH3KBP1,CCDC148,GORAB,LRRK2,RASAL2,LMNB1,STK36,HES1,CEP170,PKNOX1,RELT,RMI2,EGR3,HIST1H4K,GADD45A,VPS13C,SCLT1,FOS,SLC50A1,CENPE,BCL6,MTHFD2,ID2,MAFF,BCL2,TXNIP,FOSB,ZNF239,NAA16,SGK1,KIF20B,CD244
gene_set_query	483	ZNF852	549.5	ARCHS4 Coexpression,947;GTEx Coexpression,152	SEC24A,CWC22,SMCR8,EFCAB7,N4BP2,LMNB1
gene_set_query	484	PHF21A	550	ARCHS4 Coexpression,363;Enrichr Queries,481;GTEx Coexpression,806	BTG2,CHD9,LRRK2,ANKRD12,FOS,LFNG,FRAT2,BCL6,ID2,CREBRF,TXNIP,TNRC18,TRIB1,SGK1,RELT
gene_set_query	485	RFX5	551.8	ARCHS4 Coexpression,605;ENCODE ChIP-seq,9;Enrichr Queries,647;ReMap ChIP-seq,49;GTEx Coexpression,1449	IDI1,MIDN,BTG2,CCDC148,PHF1,TECR,CCNF,DERL2,HMGCR,LMNB1,HES1,CHAC1,N4BP2,HIST1H4K,DUSP1,GADD45A,ATRX,SCLT1,FOS,SLC50A1,GNL1,BCL6,RTN4RL1,MTHFD2,ID2,BCL2,TXNIP,FOSB,SMCR8,TRIB1,SGK1
gene_set_query	486	KLF15	552.3	ARCHS4 Coexpression,1124;Enrichr Queries,202;GTEx Coexpression,331	RMI2,BTG2,FZD4,GADD45A,TMPRSS6,FOS,PARD3B,BCL6,ID2,ATOH8,MAFF,TXNIP,GAS1,FOSB,CHAC1,SGK1
gene_set_query	487	ZNF436	554	ARCHS4 Coexpression,216;Enrichr Queries,694;GTEx Coexpression,752	BTG2,GADD45A,FZD4,TECR,DCLK2,FOS,FAM135A,BCL6,APC,ID2,PSD3,BCL2,TXNIP,CEP170,SYNPO,SGK1
gene_set_query	488	PPARG	554.4	Literature ChIP-seq,4;ARCHS4 Coexpression,682;Enrichr Queries,999;ReMap ChIP-seq,110;GTEx Coexpression,977	MIDN,BTG2,CHD9,GORAB,LRRK2,RASL11A,MSMO1,EFCAB7,LFNG,CWC22,PKNOX1,SYNPO,DUSP1,SGIP1,FOS,FRMD4B,MYRIP,GNL1,GEM,RTN4RL1,DDIT3,COL6A1,TXNIP,GAS1,SMCR8,SGK1,TRIB1,IDI1,TMPRSS6,CREBL2,LIN7A,STK36,ATOH8,HES1,FILIP1L,FNIP2,N4BP2,BANP,ZSWIM3,FZD4,GADD45A,SCLT1,CDC6,SLC50A1,SMAD6,CCDC88A,BCL6,ID2,MAFF,BCL2,AMOTL2,KBTBD8,TOMM6
gene_set_query	489	TRPS1	554.7	ARCHS4 Coexpression,426;Enrichr Queries,570;GTEx Coexpression,668	FOS,GEM,BCL6,NBEA,ID2,PSD3,BCL2,TXNIP,HES1,TNRC18,TRPM7,SMCR8,LMX1B,TRIB1,SGK1
gene_set_query	490	ZNF197	555.3	ARCHS4 Coexpression,63;Enrichr Queries,956;ReMap ChIP-seq,278;GTEx Coexpression,924	BTG2,CHD9,VPS13C,ANKRD12,ATRX,YOD1,HMGCR,CCDC88A,NBEA,CREBRF,ESF1,DGCR8,TXNIP,CEP170,PPIG,SYNC,PKNOX1,SGK1,BANP
gene_set_query	491	GBX2	555.8	Literature ChIP-seq,83;ARCHS4 Coexpression,218;Enrichr Queries,944;GTEx Coexpression,978	MIDN,EGR3,GADD45A,DCLK2,HMGA2,FOS,MYRIP,LMNB1,PARD3B,ID2,ATOH8,CEP170,LMX1B,SGK1,MDGA2
gene_set_query	492	TBX5	556	Literature ChIP-seq,47;ARCHS4 Coexpression,247;Enrichr Queries,1204;GTEx Coexpression,726	BTG2,CHD9,LRRK2,CCNF,RASL11A,ANKRD12,ECE2,GPR176,FRAT2,STK36,DGCR8,BANP,MYH7B,UNC45B,SLF1,EGR3,SEC24A,SAMD4A,SCLT1,FOS,CDC6,SLC50A1,SMAD6,FOXP2,KTN1,LMBRD2,MTHFD2,RTN4RL1,COL6A1,MAFF,BCL2,LMX1B
gene_set_query	493	HSF1	559	Literature ChIP-seq,54;ARCHS4 Coexpression,1099;ENCODE ChIP-seq,70;ReMap ChIP-seq,181;GTEx Coexpression,1391	MIDN,GMEB2,DUSP1,SH3KBP1,VPS13C,TECR,IER5L,RFX1,LMNB1,LFNG,OXLD1,GPR176,STK36,MAFF,FOSB,TXNIP,TNRC18,AMOTL2,NAA16,SAMD1,PKNOX1,SGK1,RELT
gene_set_query	494	BARX1	560.3	ARCHS4 Coexpression,255;Enrichr Queries,1239;GTEx Coexpression,187	BTG2,RFLNB,GAS1,TNRC18,LMX1B,FOS,SAMD1,ASCL2,FOXP2,GEM,LMNB1
gene_set_query	495	ZMAT1	563.7	ARCHS4 Coexpression,311;Enrichr Queries,237;GTEx Coexpression,1143	BTG2,CHD9,VPS13C,LRRK2,ANKRD12,FOS,GEM,CCDC88A,BCL6,NBEA,MTHFD2,PSD3,BCL2,CREBRF,TXNIP,FOSB,SGK1
gene_set_query	496	NR2C2	564.6	ARCHS4 Coexpression,840;ENCODE ChIP-seq,100;Enrichr Queries,768;ReMap ChIP-seq,260;GTEx Coexpression,855	MIDN,GMEB2,CHD9,ANKRD12,DERL2,RASAL2,PSD3,ZNF569,SAMD1,RELT,ZNF202,ZSWIM3,SLF1,HFM1,WDR37,VPS13C,ATRX,FOS,SLC50A1,GNL1,DHFR,BCL6,APC,DDIT3,CREBRF,SMCR8
gene_set_query	497	ATF1	565	ARCHS4 Coexpression,515;ENCODE ChIP-seq,109;Enrichr Queries,656;ReMap ChIP-seq,233;GTEx Coexpression,1312	IDI1,MIDN,BTG2,PHF1,TECR,CREBL2,CWC22,ZNF569,HES1,RELT,HIST1H4K,GADD45A,DUSP1,HMGA2,DCLK2,FOS,CDC6,GNL1,CLK4,GEM,MBLAC2,BCL6,MTHFD2,ID2,MAFF,BCL2,FOSB,TXNIP,ESF1,TRIB1,SGK1,KIF20B
gene_set_query	498	NFYA	565.2	ARCHS4 Coexpression,879;ENCODE ChIP-seq,21;Enrichr Queries,449;ReMap ChIP-seq,78;GTEx Coexpression,1399	IDI1,MIDN,BTG2,CCDC148,PHF1,TECR,CCNF,IER5L,MSMO1,HMGCR,LMNB1,TTBK2,HLTF,DGCR8,CEP170,HES1,CHAC1,SAMD1,PKNOX1,ZSWIM3,RMI2,HIST1H4K,GADD45A,ATRX,SCLT1,RFX1,FOS,CDC6,OXLD1,BCL6,MTHFD2,ID2,DDIT3,MAFF,CREBRF,BCL2,TXNIP,FOSB,SMCR8,SGK1,KIF20B,KBTBD8
gene_set_query	499	MYNN	565.3	ARCHS4 Coexpression,993;Enrichr Queries,60;ReMap ChIP-seq,286;GTEx Coexpression,922	MIDN,BTG2,GADD45A,CHD9,CHRM4,ANKRD12,ATRX,FOS,CLK4,BCL6,DDIT3,ID2,CWC22,HLTF,CREBRF,DGCR8,FOSB,TXNIP,SMCR8,TNRC18,TRIB1,SGK1,N4BP2
gene_set_query	500	HOXD13	565.3	Literature ChIP-seq,72;ARCHS4 Coexpression,849;Enrichr Queries,802;GTEx Coexpression,538	BTG2,SLF1,EGR3,CHD9,HMGA2,FOS,FOXP2,LMNB1,DHFR,COL6A1,GAS1,FOSB,TNRC18,LMX1B,SGK1,MDGA2
gene_set_query	501	SMAD1	566.4	Literature ChIP-seq,105;ARCHS4 Coexpression,710;Enrichr Queries,551;ReMap ChIP-seq,152;GTEx Coexpression,1314	MIDN,BTG2,GMEB2,CHD9,CCDC148,PHF1,DGCR8,TNRC18,HES1,HIST1H4K,DUSP1,GADD45A,FOS,SMAD6,BCL6,DDIT3,ID2,MAFF,BCL2,TXNIP,FOSB,TBC1D25,SMCR8,TRIB1,SGK1
gene_set_query	502	E2F5	566.8	ARCHS4 Coexpression,1077;Enrichr Queries,265;ReMap ChIP-seq,165;GTEx Coexpression,760	MIDN,BTG2,GMEB2,VPS13C,HMGA2,RFX1,CDC6,FOS,LMNB1,TBC1D2,BCL6,MTHFD2,ID2,BCL2,DGCR8,FOSB,TXNIP,TRPM7,SGK1,ZNF236,TRIB1
gene_set_query	503	ZNF564	567.3	ARCHS4 Coexpression,1368;Enrichr Queries,236;GTEx Coexpression,98	BTG2,CHD9,ANKRD12,FOS,GNL1,CLK4,FRAT2,BCL6,DDIT3,ID2,CWC22,CREBRF,TXNIP,FOSB,TRIB1,ZSWIM3
gene_set_query	504	IKZF2	567.3	ARCHS4 Coexpression,309;Enrichr Queries,913;GTEx Coexpression,480	RMI2,BTG2,SH3KBP1,VPS13C,CCNF,FRMD4B,FOS,LMNB1,CENPE,BCL6,ID2,BCL2,TXNIP,SGK1
gene_set_query	505	LYL1	567.8	Literature ChIP-seq,14;ARCHS4 Coexpression,1117;Enrichr Queries,1230;ReMap ChIP-seq,182;GTEx Coexpression,296	BTG2,CHD9,ASCL2,LFNG,FRAT2,PSD3,TNRC18,CHAC1,PKNOX1,RELT,BANP,EGR3,GADD45A,SGIP1,RFX1,FOS,GEM,MTHFD2,ID2,TBC1D25,TXNIP,SMCR8,TRIB1,SGK1,SYNC,CD244
gene_set_query	506	ZBTB3	568	ARCHS4 Coexpression,1337;Enrichr Queries,86;GTEx Coexpression,281	IDI1,BTG2,CCNF,CDC6,FOS,LFNG,OXLD1,FRAT2,BCL6,DDIT3,ID2,MAFF,TXNIP,FOSB,SMCR8,TRIB1,SGK1,ZSWIM3
gene_set_query	507	TFAP4	568.8	ARCHS4 Coexpression,1043;Enrichr Queries,641;ReMap ChIP-seq,92;GTEx Coexpression,499	IDI1,MIDN,BTG2,CCNF,LMNB1,LFNG,TNRC18,HES1,SAMD1,PKNOX1,ZNF202,WDR37,DUSP1,SLC50A1,CDC6,FOS,BCL6,MTHFD2,ID2,MAFF,FOSB,TXNIP,NAA16,TRIB1,SYNC
gene_set_query	508	ONECUT2	570.7	ARCHS4 Coexpression,202;Enrichr Queries,285;GTEx Coexpression,1225	LINGO1,BTG2,MIDN,EGR3,TMPRSS6,HMGA2,FOS,DUSP8,FOXP2,BCL6,NBEA,ID2,PSD3,BCL2,TXNIP,CEP170,SGK1
gene_set_query	509	EBF3	571	ARCHS4 Coexpression,94;Enrichr Queries,1193;GTEx Coexpression,426	LINGO1,FZD4,DCLK2,RASAL2,FOS,DUSP8,FOXP2,TXNIP,GAS1,AMOTL2,CEP170,LMX1B,SGK1
gene_set_query	510	DLX4	572.5	Literature ChIP-seq,164;ARCHS4 Coexpression,540;Enrichr Queries,183;GTEx Coexpression,1403	BTG2,EGR3,HMGA2,FOS,CDC6,SMAD6,LMNB1,BCL6,ID2,COL6A1,ATOH8,GAS1,FOSB,LMX1B,SGK1,SAMD1
gene_set_query	511	ZXDC	572.7	ARCHS4 Coexpression,112;Enrichr Queries,469;GTEx Coexpression,1137	BTG2,GADD45A,CHD9,ANKRD12,DCLK2,FOS,LFNG,FRAT2,BCL6,DDIT3,MAFF,TXNIP,TNRC18,SMCR8,TRIB1,SGK1,RELT
gene_set_query	512	ZNF675	573	ARCHS4 Coexpression,1435;Enrichr Queries,173;GTEx Coexpression,111	RMI2,CHD9,VPS13C,CCNF,ANKRD12,ATRX,HMGCR,FOS,LMNB1,CENPE,FAM135A,HLTF,PSD3,TXNIP,PPIG,KIF20B,SGK1
gene_set_query	513	FOXP2	573.2	Literature ChIP-seq,64;ARCHS4 Coexpression,1158;ENCODE ChIP-seq,101;Enrichr Queries,1284;ReMap ChIP-seq,13;GTEx Coexpression,819	MIDN,CHRM4,PHF1,TECR,CREBL2,RORB,LFNG,FRAT2,TNRC18,HES1,CEP170,CHAC1,SAMD1,PKNOX1,BANP,WDR37,DUSP1,SCLT1,HMGA2,FOS,SLC50A1,SMAD6,FOXP2,FAM135A,NBEA,APC,RTN4RL1,COL6A1,MAFF,BCL2,FOSB,GAS1,TRIB1
gene_set_query	514	DZIP1	574	ARCHS4 Coexpression,170;Enrichr Queries,988;GTEx Coexpression,564	CCDC88A,NBEA,APC,PSD3,COL6A1,DCLK2,GAS1,FOS,SGK1,GNL1,GEM
gene_set_query	515	ARID5B	574.7	ARCHS4 Coexpression,1031;Enrichr Queries,403;GTEx Coexpression,290	BTG2,GADD45A,FOS,LMNB1,BCL6,ID2,CWC22,MAFF,TXNIP,FOSB,SYNC,TRIB1,SGK1,FILIP1L
gene_set_query	516	ADNP2	574.7	ARCHS4 Coexpression,93;Enrichr Queries,106;GTEx Coexpression,1525	BTG2,GADD45A,CHD9,ANKRD12,FOS,HMGCR,CDC6,LMNB1,DHFR,ARL5B,BCL6,MTHFD2,ID2,MAFF,BCL2,FOSB,TRIB1,SGK1,KIF20B
gene_set_query	517	ZNF44	575	ARCHS4 Coexpression,1023;Enrichr Queries,466;GTEx Coexpression,236	BTG2,GMEB2,CHD9,ANKRD12,DCLK2,DERL2,RFX1,FOS,CLK4,LMNB1,BCL6,ID2,CREBRF,TXNIP,FOSB,SGK1
gene_set_query	518	ZBTB9	575.3	ARCHS4 Coexpression,768;Enrichr Queries,307;GTEx Coexpression,651	MIDN,BTG2,HFM1,GADD45A,CHD9,RFX1,CDC6,FOS,LMNB1,LFNG,BCL6,TXNIP,TRIB1,SGK1
gene_set_query	519	SOX4	577.7	ARCHS4 Coexpression,138;Enrichr Queries,573;GTEx Coexpression,1022	BTG2,GADD45A,GORAB,ATRX,HMGA2,FOS,CCDC88A,BCL6,NBEA,APC,MTHFD2,ID2,TXNIP,CEP170,TRIB1,SGK1
gene_set_query	520	FLI1	578.5	Literature ChIP-seq,94;ARCHS4 Coexpression,531;ENCODE ChIP-seq,112;Enrichr Queries,1067;ReMap ChIP-seq,159;GTEx Coexpression,1508	MIDN,BTG2,GMEB2,CHD9,SH3KBP1,LRRK2,GORAB,ECE2,LFNG,ARL5B,FRAT2,CWC22,ZNF569,CMTR2,WDR37,DUSP1,VPS13A,FOS,RFX1,MYRIP,TBC1D2,LMBRD2,DDIT3,COL6A1,TXNIP,PPIG,SGK1,KIF20B,TRIB1,IDI1,CCDC148,ANKRD12,IER5L,LIN7A,STK36,CHADL,TNRC18,HES1,SAMD1,N4BP2,ZSWIM3,BANP,SLF1,EGR3,SEC24A,SAMD4A,SCLT1,CDC6,SLC50A1,SMAD6,APC,ID2,BCL2,FOSB,AMOTL2,MDGA2,KBTBD8,CD244,TOMM6
gene_set_query	521	CXXC4	579.3	ARCHS4 Coexpression,915;ReMap ChIP-seq,107;GTEx Coexpression,716	MIDN,DUSP1,IER5L,SAMD4A,DCLK2,HMGA2,ECE2,SMAD6,FOXP2,NBEA,RTN4RL1,ID2,GAS1,FOSB,TNRC18,HES1,SAMD1
gene_set_query	522	ERF	580	ARCHS4 Coexpression,1222;Enrichr Queries,54;GTEx Coexpression,464	MIDN,BTG2,EGR3,DUSP1,GADD45A,IER5L,FOS,LMNB1,LFNG,LMBRD2,MBLAC2,BCL6,ID2,MAFF,TXNIP,FOSB,TNRC18,TRIB1,SGK1
gene_set_query	523	ZNF623	580.3	ARCHS4 Coexpression,1198;Enrichr Queries,174;GTEx Coexpression,369	BTG2,GADD45A,CHD9,ATRX,FOS,BCL6,DDIT3,ID2,CWC22,CREBRF,TXNIP,FOSB,TRPM7,SMCR8,CHAC1,TRIB1,SGK1
gene_set_query	524	ZNF442	580.7	ARCHS4 Coexpression,1573;Enrichr Queries,83;GTEx Coexpression,86	BTG2,GADD45A,GORAB,FOS,GEM,CENPE,BCL6,MTHFD2,DDIT3,ID2,CWC22,MAFF,CREBRF,TXNIP,FOSB,TRPM7,PPIG,CHAC1,TRIB1,SGK1
gene_set_query	525	ELF1	581.6	Literature ChIP-seq,149;ARCHS4 Coexpression,1148;ENCODE ChIP-seq,111;ReMap ChIP-seq,259;GTEx Coexpression,1241	IDI1,MYH7B,MIDN,EGR3,SEC24A,DUSP1,TECR,IER5L,DCLK2,EFCAB7,TBC1D2,LMBRD2,ID2,FOSB,TBC1D25,TXNIP,TNRC18,HES1,SMCR8,LMX1B,ZNF534,SAMD1
gene_set_query	526	ZNF791	581.7	ARCHS4 Coexpression,1466;Enrichr Queries,125;GTEx Coexpression,154	BTG2,CHD9,ATRX,ANKRD12,FOS,CLK4,ARL5B,BCL6,DDIT3,ID2,CWC22,CREBRF,TXNIP,TRPM7,PPIG,SGK1,N4BP2
gene_set_query	527	NFXL1	582.3	ARCHS4 Coexpression,1064;Enrichr Queries,248;GTEx Coexpression,435	BTG2,GADD45A,CHD9,DERL2,FOS,LMNB1,CENPE,BCL6,MTHFD2,DDIT3,MAFF,TXNIP,SMCR8,TRIB1,SGK1,SYNPO,N4BP2
gene_set_query	528	EBF2	582.5	ARCHS4 Coexpression,912;GTEx Coexpression,253	FZD4,DCLK2,AMOTL2,CEP170,RASAL2,PARD3B
gene_set_query	529	ZNF699	582.7	ARCHS4 Coexpression,1343;Enrichr Queries,195;GTEx Coexpression,210	CHD9,GADD45A,VPS13C,SAMD4A,FRMD4B,FOS,TTBK2,BCL6,CWC22,CREBRF,TXNIP,TRPM7,SMCR8,AMOTL2,SGK1,N4BP2
gene_set_query	530	GATAD2B	583.3	ARCHS4 Coexpression,332;Enrichr Queries,1139;GTEx Coexpression,279	BTG2,MIDN,CHD9,ATRX,MTRNR2L6,FOS,LMNB1,CREBRF,TBC1D25,TXNIP,TNRC18,SMCR8,RELT,CD244
gene_set_query	531	SOX5	583.7	ARCHS4 Coexpression,49;Enrichr Queries,738;GTEx Coexpression,964	CHD9,ATRX,SLCO5A1,RORB,FOS,FOXP2,RGPD3,PARD3B,CCDC88A,NBEA,APC,PSD3,BCL2,TXNIP,CEP170,SGK1
gene_set_query	532	KLF11	585.3	ARCHS4 Coexpression,326;Enrichr Queries,42;GTEx Coexpression,1388	BTG2,GADD45A,DUSP1,RFLNB,FOS,FRMD4B,GEM,BCL6,MTHFD2,DDIT3,ID2,MAFF,CREBRF,TXNIP,FOSB,AMOTL2,CHAC1,TRIB1,SGK1
gene_set_query	533	ZNF830	586.7	ARCHS4 Coexpression,1060;Enrichr Queries,615;GTEx Coexpression,85	GADD45A,FOS,LMNB1,MTHFD2,DDIT3,ID2,CWC22,TXNIP,SMCR8,TNRC18,TRIB1,SGK1,ZNF202,N4BP2,ZSWIM3
gene_set_query	534	NR5A2	587	ARCHS4 Coexpression,1110;Enrichr Queries,691;ReMap ChIP-seq,247;GTEx Coexpression,300	BTG2,DERL2,HMGA2,CDC6,FOS,MTRNR2L1,SMAD6,KTN1,FRAT2,BCL6,GSTA2,ID2,ATOH8,TXNIP,NAA16,TNRC18,HES1,TRIB1,SGK1,N4BP2
gene_set_query	535	PAX6	587.2	Literature ChIP-seq,88;ARCHS4 Coexpression,1138;Enrichr Queries,682;ReMap ChIP-seq,75;GTEx Coexpression,953	IDI1,MIDN,BTG2,RASL11A,TECR,IER5L,DERL2,ECE2,PSD3,RELT,WDR37,EGR3,HIST1H4K,GADD45A,DUSP1,VPS13C,SAMD4A,HMGA2,CDC6,FOS,SMAD6,CLK4,GEM,FOXP2,BCL6,NBEA,ID2,BCL2,TXNIP,SMCR8,SGK1
gene_set_query	536	ZNF770	587.3	ARCHS4 Coexpression,74;Enrichr Queries,386;GTEx Coexpression,1302	CHD9,VPS13C,ANKRD12,ATRX,YOD1,MSMO1,FOS,HMGCR,ARL5B,GPR176,FAM135A,MTHFD2,HLTF,CREBRF,TXNIP,SGK1,KIF20B,N4BP2
gene_set_query	537	ZNF391	587.7	ARCHS4 Coexpression,753;Enrichr Queries,979;GTEx Coexpression,31	RMI2,HFM1,CCDC148,HMGA2,GNL1,MBLAC2,NBEA,DDIT3,HLTF,CREBRF,ZNF569,TXNIP,CHAC1,ZNF236,SGK1
gene_set_query	538	HIF3A	588.3	ARCHS4 Coexpression,368;Enrichr Queries,708;GTEx Coexpression,689	BTG2,MTRNR2L10,DUSP1,MTRNR2L6,FOS,PARD3B,LFNG,BCL6,MAFF,TXNIP,FOSB,TNRC18,SYNPO,SGK1
gene_set_query	539	ZNF182	588.3	ARCHS4 Coexpression,787;Enrichr Queries,4;GTEx Coexpression,974	BTG2,CHD9,LRRK2,ANKRD12,ATRX,VPS13A,FOS,CLK4,CCDC88A,BCL6,ID2,HLTF,PSD3,CREBRF,TXNIP,TRPM7,PPIG,SGK1,FILIP1L,N4BP2
gene_set_query	540	GFI1	590.3	ARCHS4 Coexpression,167;Enrichr Queries,657;GTEx Coexpression,947	BTG2,EGR3,GADD45A,SH3KBP1,FOS,LMNB1,BCL6,ID2,BCL2,TXNIP,FOSB,SMCR8,SGK1,RELT,CD244
gene_set_query	541	ZNF277	590.3	ARCHS4 Coexpression,983;Enrichr Queries,336;GTEx Coexpression,452	BTG2,SEC24A,GADD45A,CHD9,ANKRD12,FOS,HMGCR,BCL6,MTHFD2,ID2,CREBRF,TXNIP,SGK1,N4BP2
gene_set_query	542	ZNF296	591	ARCHS4 Coexpression,1147;Enrichr Queries,40;GTEx Coexpression,586	RMI2,BTG2,GADD45A,CCNF,IER5L,FOS,LMNB1,LFNG,FRAT2,BCL6,MTHFD2,DDIT3,ID2,MAFF,TXNIP,FOSB,CHAC1,TRIB1,SGK1
gene_set_query	543	HIC2	591.7	ARCHS4 Coexpression,210;Enrichr Queries,99;GTEx Coexpression,1466	MIDN,BTG2,CCNF,HMGA2,YOD1,FOS,LMNB1,LFNG,DHFR,BCL6,ID2,MAFF,TXNIP,DGCR8,AMOTL2,TRIB1,SGK1
gene_set_query	544	ZNF346	591.7	ARCHS4 Coexpression,1503;Enrichr Queries,244;GTEx Coexpression,28	SLF1,MIDN,BTG2,GMEB2,GADD45A,ANKRD12,SCLT1,LIN7A,FOS,CLK4,BCL6,ID2,BCL2,TBC1D25,TXNIP,PKNOX1,TRIB1,SGK1,BANP
gene_set_query	545	POU5F1	591.8	Literature ChIP-seq,8;ARCHS4 Coexpression,587;Enrichr Queries,1095;ReMap ChIP-seq,201;GTEx Coexpression,1068	MIDN,RMI2,DUSP1,IER5L,HMGA2,SLC50A1,FOS,CDC6,ASCL2,LMNB1,GPR176,FRAT2,BCL6,MTHFD2,ID2,HLTF,FOSB,TXNIP,DGCR8,TNRC18,HES1,PKNOX1,SGK1
gene_set_query	546	ZBTB34	592.3	ARCHS4 Coexpression,366;Enrichr Queries,168;GTEx Coexpression,1243	BTG2,GADD45A,CHD9,LRRK2,ANKRD12,YOD1,FOS,FRAT2,BCL6,ID2,BCL2,CREBRF,TXNIP,TNRC18,SMCR8,TRIB1,SGK1
gene_set_query	547	ZNF300	593.3	ARCHS4 Coexpression,45;Enrichr Queries,714;GTEx Coexpression,1021	DCLK2,MSMO1,FOS,HMGCR,LMNB1,LFNG,CENPE,CCDC88A,APC,ID2,HLTF,TXNIP,FOSB,CEP170,SYNPO,SGK1,ZNF202
gene_set_query	548	ZNF276	593.7	ARCHS4 Coexpression,745;Enrichr Queries,652;GTEx Coexpression,384	MIDN,BTG2,FOS,LFNG,FRAT2,BCL6,DDIT3,ID2,TXNIP,TNRC18,SGK1,RELT,CD244
gene_set_query	549	ZIC3	595.3	Literature ChIP-seq,103;ARCHS4 Coexpression,320;Enrichr Queries,1085;GTEx Coexpression,873	LINGO1,MSMO1,RORB,FOS,HMGCR,SMAD6,CLK4,GPR176,RTN4RL1,ID2,PSD3,PLP1,TXNIP,LMX1B,N4BP2
gene_set_query	550	TFAP2C	595.7	Literature ChIP-seq,129;ARCHS4 Coexpression,1120;ENCODE ChIP-seq,38;Enrichr Queries,842;ReMap ChIP-seq,62;GTEx Coexpression,1383	IDI1,MIDN,BTG2,GMEB2,TECR,IER5L,LIN7A,RASAL2,ECE2,LFNG,FRAT2,STK36,ATOH8,PSD3,DGCR8,TNRC18,HES1,SAMD1,N4BP2,EGR3,WDR37,SEC24A,HIST1H4K,VPS13C,YOD1,FOS,SLC50A1,CDC6,SMAD6,DUSP8,PARD3B,KTN1,DHFR,BCL6,RTN4RL1,MTHFD2,ID2,TXNIP,FOSB,AMOTL2,SMCR8,LMX1B,TRIB1,SGK1,SYNC
gene_set_query	551	ZNF713	597.3	ARCHS4 Coexpression,1567;Enrichr Queries,150;GTEx Coexpression,75	BTG2,EGR3,FOS,FOXP2,TTBK2,CCDC88A,BCL6,NBEA,CHADL,ID2,PSD3,PLP1,BCL2,CREBRF,ZNF569,TXNIP,FOSB,CEP170,LMX1B,SGK1
gene_set_query	552	ESR2	597.4	Literature ChIP-seq,28;ARCHS4 Coexpression,954;Enrichr Queries,856;ReMap ChIP-seq,164;GTEx Coexpression,985	MIDN,EGR3,SGIP1,CHD9,IER5L,FOS,TBC1D2,FRAT2,BCL6,NBEA,DDIT3,ID2,MAFF,BCL2,NHS,TXNIP,FOSB,TNRC18,HES1,PPIG,FILIP1L,SGK1,PKNOX1,BANP
gene_set_query	553	LHX1	599	ARCHS4 Coexpression,534;Enrichr Queries,664	LINGO1,BTG2,MIDN,EGR3,ID2,TXNIP,HMGA2,CEP170,LMX1B,FOS,SGK1
gene_set_query	554	ZBTB24	599.7	ARCHS4 Coexpression,396;Enrichr Queries,298;GTEx Coexpression,1105	BTG2,GADD45A,CHD9,CDC6,FOS,BCL6,DDIT3,BCL2,CREBRF,TXNIP,SMCR8,TRPM7,TRIB1,SGK1
gene_set_query	555	RBSN	600.5	ARCHS4 Coexpression,585;GTEx Coexpression,616	APC,SGIP1,DCLK2,RASAL2
gene_set_query	556	NR2E1	600.7	ARCHS4 Coexpression,229;Enrichr Queries,940;GTEx Coexpression,633	BTG2,EGR3,APC,BCL2,DCLK2,MSMO1,RORB,LMX1B,FOS,SGK1,PKNOX1
gene_set_query	557	ZNF155	603.3	ARCHS4 Coexpression,985;Enrichr Queries,509;GTEx Coexpression,316	EGR3,GADD45A,FOS,BCL6,CWC22,ZNF569,TXNIP,ZNF239,FOSB,TRPM7,SMCR8,CHAC1,SGK1,ZSWIM3
gene_set_query	558	TTF1	603.5	ARCHS4 Coexpression,287;GTEx Coexpression,920	DHFR,CWC22,ESF1,PPIG,SYNC,KIF20B
gene_set_query	559	SP4	603.8	ARCHS4 Coexpression,1100;ENCODE ChIP-seq,102;Enrichr Queries,225;ReMap ChIP-seq,284;GTEx Coexpression,1308	MIDN,BTG2,CHD9,PHF1,IER5L,ECE2,EFCAB7,LMNB1,PSD3,TNRC18,N4BP2,SLF1,HIST1H4K,ATRX,FOS,SLC50A1,GEM,CCDC88A,TBC1D2,FAM135A,BCL6,ID2,DDIT3,BCL2,CREBRF,FOSB,TXNIP,ESF1,SGK1
gene_set_query	560	RORB	604	ARCHS4 Coexpression,206;Enrichr Queries,991;GTEx Coexpression,615	LINGO1,EGR3,SGIP1,DCLK2,FOS,FOXP2,GEM,CCDC88A,NBEA,APC,ID2,PSD3,FOSB,SGK1
gene_set_query	561	ZNF567	606.3	ARCHS4 Coexpression,1328;Enrichr Queries,119;GTEx Coexpression,372	CHD9,ANKRD12,ATRX,YOD1,CDC6,FOS,CENPE,CREBRF,ZNF569,TXNIP,ZNF239,ESF1,TRPM7,PPIG,SGK1,KBTBD8
gene_set_query	562	ELK3	606.5	Literature ChIP-seq,68;ARCHS4 Coexpression,1330;Enrichr Queries,428;GTEx Coexpression,600	BTG2,MIDN,GMEB2,CHRM4,GORAB,IER5L,RASAL2,LMNB1,LFNG,HES1,N4BP2,RELT,UNC45B,GADD45A,FZD4,DUSP1,HMGA2,FOS,SLC50A1,SMAD6,DUSP8,GEM,BCL6,ID2,MAFF,TXNIP,AMOTL2,TRIB1,SGK1,KIF20B
gene_set_query	563	HMX2	607	ARCHS4 Coexpression,215;Enrichr Queries,1035;GTEx Coexpression,571	DHFR,CENPE,EGR3,BCL6,MTHFD2,ID2,CCNF,BCL2,HMGA2,LMX1B,FOS,LMNB1
gene_set_query	564	ELK1	607.6	Literature ChIP-seq,118;ARCHS4 Coexpression,1546;ENCODE ChIP-seq,89;ReMap ChIP-seq,73;GTEx Coexpression,1212	IDI1,MIDN,GMEB2,PHF1,GORAB,IER5L,MSMO1,HMGCR,EFCAB7,ARL5B,PSD3,ZNF202,RELT,EGR3,WDR37,SEC24A,HFM1,DUSP1,ATRX,YOD1,FOS,SLC50A1,GNL1,CLK4,KTN1,DHFR,OXLD1,MBLAC2,APC,RTN4RL1,FOSB,TXNIP,NAA16,PPIG,SGK1,TOMM6
gene_set_query	565	MEIS1	609.2	Literature ChIP-seq,96;ARCHS4 Coexpression,1509;Enrichr Queries,674;ReMap ChIP-seq,258;GTEx Coexpression,509	BTG2,SH3KBP1,TECR,CREBL2,LMNB1,TNRC18,HES1,FILIP1L,PKNOX1,ZSWIM3,DUSP1,SGIP1,HMGA2,RFX1,FOS,GNL1,FOXP2,APC,BCL6,ID2,DDIT3,COL6A1,TXNIP,GAS1,SGK1,CD244,TOMM6
gene_set_query	566	POU3F3	609.7	ARCHS4 Coexpression,152;Enrichr Queries,1038;GTEx Coexpression,639	CCDC88A,LINGO1,EGR3,APC,ID2,BCL2,DCLK2,CEP170,LMX1B,FOS,MDGA2,FOXP2
gene_set_query	567	MYOD1	609.8	ARCHS4 Coexpression,536;ENCODE ChIP-seq,27;Enrichr Queries,1162;ReMap ChIP-seq,178;GTEx Coexpression,1146	MIDN,BTG2,CHD9,PHF1,IER5L,MSMO1,ECE2,HMGCR,LFNG,GPR176,ATOH8,CHAC1,PKNOX1,SYNPO,N4BP2,CMTR2,ZSWIM3,MYH7B,UNC45B,RMI2,SEC24A,GADD45A,DUSP1,VPS13C,SAMD4A,FOS,CCDC88A,MBLAC2,BCL6,COL6A1,BCL2,GAS1,FOSB,AMOTL2,NAA16,SYNC,TRIB1
gene_set_query	568	TBX18	610	ARCHS4 Coexpression,419;Enrichr Queries,1058;GTEx Coexpression,353	ID2,COL6A1,HMGA2,GAS1,AMOTL2,RASAL2,FOS,SGK1,SMAD6,FOXP2,PARD3B
gene_set_query	569	DEAF1	610	ARCHS4 Coexpression,650;Enrichr Queries,1076;ReMap ChIP-seq,207;GTEx Coexpression,507	LINGO1,MIDN,BTG2,GADD45A,IER5L,DCLK2,MSMO1,CREBL2,FOS,DUSP8,LMBRD2,APC,BCL6,ID2,TXNIP,ZNF239,FOSB,CEP170,SAMD1,SGK1
gene_set_query	570	ZNF212	610.3	ARCHS4 Coexpression,627;Enrichr Queries,368;GTEx Coexpression,836	BTG2,GADD45A,TECR,FOS,KTN1,LFNG,FAM135A,FRAT2,BCL6,DDIT3,ID2,MAFF,TXNIP,TRIB1,SGK1
gene_set_query	571	ZBTB46	610.7	ARCHS4 Coexpression,157;Enrichr Queries,617;GTEx Coexpression,1058	LINGO1,BTG2,MIDN,IER5L,FOS,SMAD6,DUSP8,CLK4,LFNG,RTN4RL1,ID2,MAFF,COL6A1,TXNIP,TRIB1,SGK1
gene_set_query	572	MLXIP	610.7	ARCHS4 Coexpression,707;Enrichr Queries,351;GTEx Coexpression,774	MIDN,BTG2,GADD45A,CHD9,FOS,FOXP2,LFNG,BCL6,ID2,TXNIP,TNRC18,SYNC,TRIB1,SGK1,SYNPO
gene_set_query	573	SON	611	ARCHS4 Coexpression,868;GTEx Coexpression,354	DHFR,CHD9,VPS13C,PPIG,PKNOX1
gene_set_query	574	PEG3	611	ARCHS4 Coexpression,475;GTEx Coexpression,747	NBEA,APC,PSD3,ECE2,GNL1
gene_set_query	575	ZNF536	611.7	ARCHS4 Coexpression,32;Enrichr Queries,1104;GTEx Coexpression,699	EGR3,SGIP1,DCLK2,RORB,FOS,CCDC88A,NBEA,APC,CHADL,PSD3,PLP1,CEP170,LMX1B,SGK1
gene_set_query	576	FOXO6	611.7	ARCHS4 Coexpression,922;Enrichr Queries,227;GTEx Coexpression,686	LINGO1,MYH7B,BTG2,HFM1,EGR3,PHF1,FOS,LFNG,BCL6,RTN4RL1,ID2,ATOH8,TXNIP,FOSB,TNRC18,SYNPO,SGK1
gene_set_query	577	TGIF2	611.8	ARCHS4 Coexpression,880;Enrichr Queries,65;ReMap ChIP-seq,46;GTEx Coexpression,1456	IDI1,MIDN,BTG2,GMEB2,LMNB1,LFNG,TNRC18,HES1,RMI2,WDR37,EGR3,DUSP1,HMGA2,SLC50A1,CDC6,FOS,GNL1,BCL6,KIAA2026,MTHFD2,ID2,MAFF,BCL2,FOSB,TXNIP,KIF20B,TRIB1,SGK1,TOMM6
gene_set_query	578	SIX2	611.8	ARCHS4 Coexpression,720;Enrichr Queries,850;ReMap ChIP-seq,187;GTEx Coexpression,690	RMI2,FZD4,CHRM4,VPS13C,RASL11A,HMGA2,DCLK2,FOS,SMAD6,FOXP2,ID2,ATOH8,BCL2,GAS1,HES1,CHAC1,LMX1B,SYNC,SGK1,ZSWIM3
gene_set_query	579	ZNF48	612.3	ARCHS4 Coexpression,199;Enrichr Queries,990;GTEx Coexpression,648	LFNG,DHFR,LINGO1,MIDN,RMI2,NBEA,TNRC18,FRMD4B,FOS,TRIB1,SAMD1,LMNB1
gene_set_query	580	HOXA5	614	ARCHS4 Coexpression,713;Enrichr Queries,158;GTEx Coexpression,971	BTG2,EGR3,GADD45A,HMGA2,CREBL2,FOS,DHFR,BCL6,MTHFD2,ID2,MAFF,BCL2,TXNIP,GAS1,FOSB,TRIB1,SGK1
gene_set_query	581	ZNF624	614.3	ARCHS4 Coexpression,1592;Enrichr Queries,68;GTEx Coexpression,183	BTG2,VPS13C,ATRX,FOS,EFCAB7,CENPE,KIAA2026,ID2,PSD3,CREBRF,ESF1,ZNF569,TXNIP,CEP170,KIF20B,ZNF236,SGK1,N4BP2,CMTR2
gene_set_query	582	TCF21	616.5	Literature ChIP-seq,40;ARCHS4 Coexpression,702;Enrichr Queries,831;GTEx Coexpression,893	BTG2,CHD9,RASL11A,ANKRD12,CREBL2,GPR176,CWC22,ATOH8,HES1,FILIP1L,RELT,DUSP1,SGIP1,VPS13C,FOS,RFX1,SMAD6,GEM,PARD3B,LMBRD2,BCL6,ID2,DDIT3,COL6A1,GAS1,FOSB,SGK1,TRIB1,SYNC
gene_set_query	583	ZBTB7B	617.7	ARCHS4 Coexpression,619;Enrichr Queries,362;GTEx Coexpression,872	MIDN,BTG2,GADD45A,HMGCR,FOS,ASCL2,LFNG,FRAT2,BCL6,ID2,TXNIP,FOSB,TNRC18,TRIB1,SGK1
gene_set_query	584	JDP2	618.3	ARCHS4 Coexpression,615;Enrichr Queries,25;GTEx Coexpression,1215	BTG2,GADD45A,RFLNB,SAMD4A,FOS,SMAD6,LFNG,BCL6,MTHFD2,DDIT3,ID2,MAFF,COL6A1,TXNIP,AMOTL2,CHAC1,SYNPO,TRIB1,SGK1,RELT
gene_set_query	585	TSHZ1	618.3	ARCHS4 Coexpression,1009;Enrichr Queries,724;GTEx Coexpression,122	BTG2,ATRX,FOS,DUSP8,FOXP2,OXLD1,NBEA,BCL6,ID2,BCL2,TXNIP,GAS1,TNRC18,TRIB1,SGK1
gene_set_query	586	FOXO3	619.5	Literature ChIP-seq,7;ARCHS4 Coexpression,581;Enrichr Queries,590;GTEx Coexpression,1300	IDI1,BTG2,CHD9,LRRK2,GORAB,CCNF,ANKRD12,CREBL2,EFCAB7,FRAT2,STK36,TRPM7,CHAC1,N4BP2,FNIP2,BANP,GADD45A,FZD4,DUSP1,YOD1,FOS,SLC50A1,DUSP8,CLK4,PARD3B,OXLD1,TBC1D2,MBLAC2,BCL6,DDIT3,ID2,MAFF,BCL2,TXNIP,ESF1,NAA16,PPIG,TRIB1,SGK1,TOMM6
gene_set_query	587	BATF	619.6	ARCHS4 Coexpression,1174;ENCODE ChIP-seq,77;Enrichr Queries,1132;ReMap ChIP-seq,174;GTEx Coexpression,541	MIDN,BTG2,RMI2,HIST1H4K,MTRNR2L10,SH3KBP1,CHD9,TMPRSS6,ANKRD12,SCLT1,MTRNR2L6,FOS,MTRNR2L1,MTRNR2L2,LMNB1,BCL6,MTHFD2,ID2,MAFF,BCL2,FOSB,SGK1,KIF20B
gene_set_query	588	ZNF26	620	ARCHS4 Coexpression,1442;Enrichr Queries,127;GTEx Coexpression,291	SEC24A,CHD9,FOS,HMGCR,CLK4,BCL6,DDIT3,CWC22,CREBRF,ZNF569,TXNIP,FOSB,TRPM7,NAA16,KIF20B,TRIB1,SGK1,ZNF202
gene_set_query	589	ZNF669	621	ARCHS4 Coexpression,1603;Enrichr Queries,135;GTEx Coexpression,125	IDI1,BTG2,GADD45A,CHD9,SCLT1,FOS,LMNB1,BCL6,DDIT3,ID2,CWC22,MAFF,TXNIP,SMCR8,CHAC1,TRIB1,SGK1,N4BP2,ZSWIM3
gene_set_query	590	ZSCAN12	621.3	ARCHS4 Coexpression,1608;Enrichr Queries,59;GTEx Coexpression,197	BTG2,CHD9,GADD45A,GORAB,MSMO1,CDC6,FOS,CLK4,BCL6,MTHFD2,DDIT3,ID2,BCL2,TXNIP,TRPM7,PPIG,CHAC1,TRIB1,SGK1
gene_set_query	591	ZNF597	622	ARCHS4 Coexpression,1076;Enrichr Queries,18;GTEx Coexpression,772	BTG2,EGR3,GADD45A,FOS,GEM,BCL6,ID2,CWC22,MAFF,CREBRF,TXNIP,ZNF239,FOSB,SMCR8,AMOTL2,CHAC1,TRIB1,SGK1,KBTBD8,ZSWIM3
gene_set_query	592	ZIK1	623	ARCHS4 Coexpression,979;Enrichr Queries,405;GTEx Coexpression,485	SLF1,BTG2,CDC6,FOS,GEM,LMNB1,LFNG,CENPE,ID2,BCL2,ZNF569,TXNIP,CEP170,SGK1,N4BP2
gene_set_query	593	TRAFD1	624	ARCHS4 Coexpression,793;Enrichr Queries,780;GTEx Coexpression,299	RMI2,BTG2,FOS,ASCL2,LMNB1,FRAT2,BCL6,MTHFD2,ID2,TXNIP,TRIB1,SGK1
gene_set_query	594	FOXB1	624.7	ARCHS4 Coexpression,618;Enrichr Queries,1143;GTEx Coexpression,113	EGR3,HMGA2,ECE2,FOS,DHFR,CCDC88A,CHADL,PLP1,GAS1,HES1,LMX1B,MDGA2,TOMM6
gene_set_query	595	HHEX	625.3	ARCHS4 Coexpression,719;Enrichr Queries,873;ReMap ChIP-seq,143;GTEx Coexpression,766	MIDN,BTG2,GMEB2,DUSP1,GADD45A,TECR,HMGA2,SLC50A1,FOS,LMBRD2,FRAT2,BCL6,ID2,TXNIP,ESF1,HES1,TRIB1,SGK1
gene_set_query	596	ZNF780B	625.3	ARCHS4 Coexpression,704;Enrichr Queries,172;GTEx Coexpression,1000	CHD9,VPS13C,ANKRD12,ATRX,VPS13A,YOD1,FOS,FAM135A,NBEA,PSD3,BCL2,CREBRF,TRPM7,N4BP2
gene_set_query	597	FOXJ2	626.3	ARCHS4 Coexpression,505;Enrichr Queries,357;ReMap ChIP-seq,203;GTEx Coexpression,1440	BTG2,DUSP1,GADD45A,CHD9,CREBL2,RFX1,FOS,GNL1,BCL6,RTN4RL1,DDIT3,ID2,TXNIP,FOSB,TNRC18,HES1,SMCR8,TRIB1,SGK1
gene_set_query	598	ZBTB12	626.7	ARCHS4 Coexpression,1118;Enrichr Queries,426;GTEx Coexpression,336	MIDN,BTG2,FOS,LMNB1,LFNG,GPR176,MBLAC2,ID2,BCL2,ESF1,TXNIP,TNRC18,SYNPO,SGK1
gene_set_query	599	CEBPZ	628.6	ARCHS4 Coexpression,335;ENCODE ChIP-seq,93;Enrichr Queries,1221;ReMap ChIP-seq,138;GTEx Coexpression,1356	IDI1,MIDN,WDR37,CCNF,IER5L,MSMO1,RFX1,RASAL2,CDC6,LMNB1,KTN1,TTBK2,OXLD1,LMBRD2,MTHFD2,HLTF,ESF1,DGCR8,TNRC18,PPIG,PKNOX1,KIF20B,ZNF202,ZSWIM3
gene_set_query	600	ZNF823	629.7	ARCHS4 Coexpression,970;Enrichr Queries,17;GTEx Coexpression,902	BTG2,EGR3,GADD45A,IER5L,FOS,EFCAB7,LMNB1,CENPE,FAM135A,FRAT2,BCL6,DDIT3,ID2,CREBRF,TXNIP,FOSB,CHAC1,TRIB1,SGK1,KBTBD8,CMTR2
gene_set_query	601	ALX1	629.7	ARCHS4 Coexpression,529;Enrichr Queries,672;GTEx Coexpression,688	BTG2,EGR3,HMGA2,FOS,CDC6,ECE2,FOXP2,GPR176,ID2,GAS1,LMX1B,SGK1,TOMM6
gene_set_query	602	ZNF641	630.3	ARCHS4 Coexpression,317;Enrichr Queries,511;GTEx Coexpression,1063	BTG2,GADD45A,LRRK2,FOS,LFNG,FRAT2,BCL6,DDIT3,ID2,CREBRF,TXNIP,TRIB1,SGK1
gene_set_query	603	ZBTB4	630.3	ARCHS4 Coexpression,678;Enrichr Queries,734;GTEx Coexpression,479	BTG2,SLC50A1,FOS,NBEA,BCL6,ID2,BCL2,CREBRF,TXNIP,TNRC18,SYNPO,SGK1
gene_set_query	604	NFE2	630.6	ARCHS4 Coexpression,848;ENCODE ChIP-seq,3;Enrichr Queries,790;ReMap ChIP-seq,223;GTEx Coexpression,1289	MIDN,BTG2,ANKRD12,TECR,EFCAB7,LMNB1,GPR176,ARL5B,FRAT2,CWC22,HLTF,ZNF569,TRPM7,CEP170,PKNOX1,ZNF202,CMTR2,RMI2,HIST1H4K,GADD45A,DUSP1,VPS13C,RFX1,FOS,CLK4,GEM,BCL6,MTHFD2,ID2,DDIT3,MAFF,BCL2,TXNIP,FOSB,ESF1,SMCR8,SGK1,KIF20B,TRIB1
gene_set_query	605	ZBTB47	630.7	ARCHS4 Coexpression,257;Enrichr Queries,971;GTEx Coexpression,664	MYH7B,UNC45B,BTG2,BCL6,ATOH8,SAMD4A,TXNIP,SLC50A1,FOS,SYNPO
gene_set_query	606	HOXD9	631	ARCHS4 Coexpression,521;Enrichr Queries,1158;GTEx Coexpression,214	EGR3,COL6A1,GAS1,TNRC18,LMX1B,FOS,SMAD6,FOXP2
gene_set_query	607	ZNF415	631.7	ARCHS4 Coexpression,634;Enrichr Queries,1229;GTEx Coexpression,32	CHD9,FOS,GNL1,TTBK2,LMNB1,CCDC88A,NBEA,HLTF,PSD3,ZNF569,TXNIP,SMCR8,SGK1
gene_set_query	608	NKX26	632.5	ARCHS4 Coexpression,126;GTEx Coexpression,1139	UNC45B,GPR176,COL6A1,AMOTL2,SMAD6
gene_set_query	609	IRF2	634.5	ARCHS4 Coexpression,630;Enrichr Queries,888;ReMap ChIP-seq,68;GTEx Coexpression,952	MIDN,BTG2,PHF1,ANKRD12,IER5L,LFNG,FRAT2,DGCR8,TNRC18,SAMD1,RMI2,HIST1H4K,DUSP1,GADD45A,SCLT1,FOS,BCL6,MTHFD2,DDIT3,ID2,FOSB,TXNIP,TRIB1,SGK1,TOMM6
gene_set_query	610	ZNF776	634.7	ARCHS4 Coexpression,1270;Enrichr Queries,309;GTEx Coexpression,325	BTG2,CHD9,VPS13C,ATRX,VPS13A,LIN7A,YOD1,FOS,CLK4,APC,CREBRF,ZNF569,TXNIP,PKNOX1,N4BP2,ZSWIM3
gene_set_query	611	NFE2L1	635	ARCHS4 Coexpression,1101;Enrichr Queries,728;ReMap ChIP-seq,290;GTEx Coexpression,421	UNC45B,BTG2,GADD45A,IER5L,FOS,TBC1D2,BCL6,MTHFD2,DDIT3,ID2,TXNIP,NAA16,SYNPO,SYNC,PKNOX1,SGK1
gene_set_query	612	CREB3L1	635.3	ARCHS4 Coexpression,389;Enrichr Queries,1059;ReMap ChIP-seq,39;GTEx Coexpression,1054	MIDN,BTG2,RMI2,GMEB2,PHF1,CCNF,TECR,SLC50A1,FOS,TBC1D2,GPR176,DDIT3,ID2,COL6A1,DGCR8,FOSB,TNRC18,AMOTL2,SAMD1,SYNPO,SGK1,ZSWIM3
gene_set_query	613	ZNF235	635.3	ARCHS4 Coexpression,948;Enrichr Queries,471;GTEx Coexpression,487	BTG2,GADD45A,CHD9,ATRX,ANKRD12,FOS,CLK4,BCL6,ID2,CWC22,BCL2,TXNIP,CHAC1,TRIB1
gene_set_query	614	PAX5	636.2	ARCHS4 Coexpression,1200;ENCODE ChIP-seq,28;Enrichr Queries,868;ReMap ChIP-seq,197;GTEx Coexpression,888	IDI1,MIDN,BTG2,GMEB2,SH3KBP1,CHD9,PHF1,LRRK2,ANKRD12,ECE2,EFCAB7,LMNB1,HES1,SAMD1,PKNOX1,N4BP2,RELT,CMTR2,RMI2,EGR3,HMGA2,YOD1,FOS,SLC50A1,CLK4,CCDC88A,CENPE,LMBRD2,BCL6,APC,RTN4RL1,MTHFD2,DDIT3,MAFF,BCL2,FOSB,ESF1,NAA16,LMX1B,SGK1,KIF20B,CD244,TOMM6
gene_set_query	615	MBD3	636.5	ARCHS4 Coexpression,699;Enrichr Queries,1395;ReMap ChIP-seq,2;GTEx Coexpression,450	MIDN,BTG2,CHRM4,IER5L,LMNB1,LFNG,ATOH8,TNRC18,HES1,SAMD1,LINGO1,EGR3,DUSP1,DCLK2,FOS,SLC50A1,SMAD6,FOXP2,RTN4RL1,ID2,COL6A1,FOSB,LMX1B,TRIB1
gene_set_query	616	ZNF441	637	ARCHS4 Coexpression,884;Enrichr Queries,464;GTEx Coexpression,563	BTG2,GADD45A,CCDC148,CHD9,ATRX,FOS,CLK4,NBEA,DDIT3,MAFF,CREBRF,ZNF569,TXNIP,ZNF534,SGK1
gene_set_query	617	MNX1	639.8	Literature ChIP-seq,92;ARCHS4 Coexpression,1300;Enrichr Queries,661;GTEx Coexpression,506	IER5L,SLCO5A1,ASCL2,FRAT2,TNRC18,HES1,N4BP2,FNIP2,EGR3,VPS13A,HMGA2,YOD1,FOS,CDC6,FAM135A,BCL6,MTHFD2,RTN4RL1,GSTA2,ID2,COL6A1,FOSB,NAA16,LMX1B,SGK1,TOMM6
gene_set_query	618	ERG	639.8	Literature ChIP-seq,114;ARCHS4 Coexpression,986;Enrichr Queries,1262;ReMap ChIP-seq,219;GTEx Coexpression,618	IDI1,MIDN,GMEB2,LRRK2,LFNG,TNRC18,HES1,FILIP1L,SAMD1,PKNOX1,CMTR2,BANP,ZSWIM3,HIST1H4K,FZD4,YOD1,FOS,RFX1,GNL1,GEM,DHFR,RTN4RL1,MAFF,BCL2,TXNIP,FOSB,SGK1,KBTBD8,CD244
gene_set_query	619	NR1H3	640.4	Literature ChIP-seq,127;ARCHS4 Coexpression,861;Enrichr Queries,905;ReMap ChIP-seq,257;GTEx Coexpression,1052	BTG2,MIDN,GMEB2,FZD4,DUSP1,SGIP1,PHF1,DCLK2,CDC6,SLC50A1,FOS,MTRNR2L1,TBC1D2,BCL6,KIAA2026,ID2,PSD3,MAFF,TXNIP,FOSB,KIF20B,SGK1,N4BP2,FNIP2
gene_set_query	620	SOX21	641.3	ARCHS4 Coexpression,370;Enrichr Queries,710;GTEx Coexpression,844	MYH7B,MIDN,EGR3,TECR,DCLK2,HMGCR,FOS,LFNG,DHFR,ID2,TXNIP,GAS1,FOSB,HES1,SGK1
gene_set_query	621	MEF2D	641.3	ARCHS4 Coexpression,274;Enrichr Queries,485;GTEx Coexpression,1165	MIDN,BTG2,GADD45A,FOS,BCL6,ID2,TXNIP,FOSB,TNRC18,SMCR8,SYNC,TRIB1,SGK1,SYNPO,RELT
gene_set_query	622	THRA	642.5	Literature ChIP-seq,91;ARCHS4 Coexpression,649;Enrichr Queries,839;GTEx Coexpression,991	BTG2,PHF1,DCLK2,FOS,ECE2,DUSP8,BCL6,ID2,COL6A1,BCL2,TXNIP,SGK1,SYNPO,SYNC
gene_set_query	623	THAP1	642.6	ARCHS4 Coexpression,1241;ENCODE ChIP-seq,103;Enrichr Queries,297;ReMap ChIP-seq,134;GTEx Coexpression,1438	MIDN,BTG2,GMEB2,CHD9,CHRM4,ANKRD12,DERL2,TTBK2,LFNG,DGCR8,HES1,TRPM7,TNRC18,CHAC1,SAMD1,BANP,RMI2,WDR37,GADD45A,FOS,RFX1,CCDC88A,OXLD1,TBC1D2,LMBRD2,MBLAC2,BCL6,MTHFD2,DDIT3,ID2,COL6A1,MAFF,FOSB,TXNIP,SMCR8,TRIB1,SGK1
gene_set_query	624	TET3	642.7	ARCHS4 Coexpression,308;ReMap ChIP-seq,296;GTEx Coexpression,1324	BTG2,TNRC18,SMCR8,HMGCR,LMNB1
gene_set_query	625	ZNF10	643	ARCHS4 Coexpression,1424;Enrichr Queries,129;GTEx Coexpression,376	BTG2,HFM1,GADD45A,PHF1,ATRX,FOS,NBEA,STK36,DDIT3,ID2,CREBRF,TXNIP,ZNF239,FOSB,SGK1,N4BP2,KBTBD8
gene_set_query	626	CGGBP1	643	ARCHS4 Coexpression,1268;GTEx Coexpression,18	GORAB,VPS13C,CWC22,TECR,ATRX,CREBRF,TRPM7,PPIG
gene_set_query	627	ELF2	643.7	ARCHS4 Coexpression,517;Enrichr Queries,627;GTEx Coexpression,787	LINGO1,BTG2,CHD9,LRRK2,ANKRD12,ATRX,SCLT1,FOS,BCL6,ID2,CREBRF,TXNIP,TRIB1,SGK1
gene_set_query	628	FOXK1	643.8	ARCHS4 Coexpression,942;Enrichr Queries,912;ReMap ChIP-seq,170;GTEx Coexpression,551	BTG2,MIDN,CHD9,PHF1,HMGA2,CREBL2,FOS,FOXP2,TTBK2,FRAT2,BCL6,CREBRF,FOSB,SMCR8,HES1,TNRC18,ZNF236,TRIB1,SGK1,TOMM6
gene_set_query	629	ZNF711	644.3	ARCHS4 Coexpression,34;Enrichr Queries,827;GTEx Coexpression,1072	EGR3,ATRX,FOS,DHFR,CCDC88A,ARL5B,NBEA,APC,ID2,HLTF,PSD3,BCL2,TXNIP,CEP170
gene_set_query	630	FOXG1	644.7	ARCHS4 Coexpression,70;Enrichr Queries,961;GTEx Coexpression,903	LINGO1,EGR3,DCLK2,SLCO5A1,RORB,FOS,CCDC88A,BCL6,NBEA,APC,ID2,CEP170,SGK1
gene_set_query	631	CIC	645.7	ARCHS4 Coexpression,995;Enrichr Queries,793;GTEx Coexpression,149	MIDN,BTG2,PHF1,RFX1,FOS,GNL1,BCL6,STK36,ID2,DGCR8,TXNIP,TNRC18,SGK1
gene_set_query	632	TIGD7	646.7	ARCHS4 Coexpression,405;Enrichr Queries,115;GTEx Coexpression,1420	RMI2,FZD4,CHD9,SH3KBP1,ATRX,FOS,BCL6,DDIT3,HLTF,PSD3,CREBRF,TXNIP,ZNF239,TNRC18,SGK1
gene_set_query	633	ONECUT1	647	ARCHS4 Coexpression,1192;Enrichr Queries,819;ReMap ChIP-seq,32;GTEx Coexpression,545	BTG2,TMPRSS6,DERL2,LIN7A,ARL5B,HES1,CHAC1,N4BP2,FNIP2,EGR3,HIST1H4K,DUSP1,SGIP1,SAMD4A,FOS,FOXP2,MBLAC2,BCL6,GSTA2,ID2,TXNIP,FOSB,NAA16,LMX1B,TRIB1,SGK1
gene_set_query	634	ZKSCAN8	647.5	ARCHS4 Coexpression,1253;GTEx Coexpression,42	ARL5B,CHD9,VPS13C,ANKRD12,ATRX,TNRC18,PPIG,PARD3B
gene_set_query	635	CUX2	647.7	ARCHS4 Coexpression,564;Enrichr Queries,726;GTEx Coexpression,653	LINGO1,EGR3,NBEA,TMPRSS6,RTN4RL1,PSD3,FOSB,RORB,FOS,SGK1,DUSP8
gene_set_query	636	SRCAP	648	ARCHS4 Coexpression,537;Enrichr Queries,1027;GTEx Coexpression,380	MIDN,BTG2,STK36,CHD9,DGCR8,TNRC18,SMCR8,FOS,TRIB1,SGK1,ZNF202,LMNB1
gene_set_query	637	ZFP37	648.7	ARCHS4 Coexpression,945;Enrichr Queries,528;GTEx Coexpression,473	BTG2,FOS,GEM,MBLAC2,NBEA,ID2,PSD3,BCL2,TXNIP,FOSB,CEP170,SGK1
gene_set_query	638	SOX10	649.3	ARCHS4 Coexpression,1003;Enrichr Queries,824;ReMap ChIP-seq,144;GTEx Coexpression,626	EGR3,HIST1H4K,SGIP1,TECR,IER5L,HMGCR,FOS,FAM135A,BCL6,CHADL,GSTA2,ID2,PLP1,TXNIP,FOSB,AMOTL2,HES1,TRIB1,MDGA2,SGK1
gene_set_query	639	KLF3	649.5	ARCHS4 Coexpression,487;Enrichr Queries,633;ReMap ChIP-seq,208;GTEx Coexpression,1270	BTG2,GADD45A,DUSP1,LRRK2,YOD1,HMGCR,FRMD4B,FOS,SMAD6,EFCAB7,FRAT2,BCL6,ID2,MAFF,GAS1,TXNIP,TNRC18,HES1,TRIB1,SGK1,FNIP2
gene_set_query	640	STAT2	649.8	ARCHS4 Coexpression,1264;ENCODE ChIP-seq,96;Enrichr Queries,1047;ReMap ChIP-seq,228;GTEx Coexpression,614	BTG2,RMI2,CHD9,GORAB,VPS13C,PHF1,SCLT1,FOS,ARL5B,BCL6,ID2,TXNIP,DGCR8,SYNPO,SGK1
gene_set_query	641	ZNF280A	650.7	ARCHS4 Coexpression,253;Enrichr Queries,693;GTEx Coexpression,1006	BTG2,VPS13C,HMGA2,CREBL2,FOS,CDC6,CENPE,FRAT2,TXNIP,FOSB,CHAC1,ZNF534,TRIB1,SGK1
gene_set_query	642	ATMIN	651	ARCHS4 Coexpression,1072;Enrichr Queries,438;GTEx Coexpression,443	BTG2,GADD45A,CHD9,FOS,HMGCR,GNL1,KTN1,CCDC88A,BCL6,MTHFD2,ID2,ZNF569,TXNIP,TRIB1,SGK1
gene_set_query	643	GLYR1	651	ARCHS4 Coexpression,1017;ReMap ChIP-seq,53;GTEx Coexpression,883	IDI1,SLF1,WDR37,SEC24A,DERL2,HMGCR,LMNB1,LMBRD2,MTHFD2,CHADL,DDIT3,HLTF,ESF1,SMCR8,SYNC,KIF20B
gene_set_query	644	ESRRA	651.8	ARCHS4 Coexpression,1050;ENCODE ChIP-seq,86;Enrichr Queries,796;ReMap ChIP-seq,5;GTEx Coexpression,1322	MIDN,BTG2,CHD9,CCDC148,CHRM4,TECR,LFNG,FRAT2,ATOH8,TNRC18,HES1,SYNPO,RELT,UNC45B,RMI2,DUSP1,SAMD4A,YOD1,CDC6,FOS,SLC50A1,BCL6,ID2,DDIT3,TXNIP,AMOTL2,LMX1B,TRIB1,SGK1
gene_set_query	645	ZNF573	652	ARCHS4 Coexpression,1010;Enrichr Queries,263;GTEx Coexpression,683	CHD9,FOS,NBEA,MAFF,BCL2,ESF1,ZNF569,TXNIP,ZNF239,FOSB,TRPM7,TRIB1,SGK1,PKNOX1,N4BP2
gene_set_query	646	SOX18	652.3	ARCHS4 Coexpression,394;Enrichr Queries,878;GTEx Coexpression,685	BTG2,FZD4,COL6A1,TXNIP,FOSB,FOS,SMAD6,SGK1,SYNPO
gene_set_query	647	ZIC2	652.7	ARCHS4 Coexpression,313;Enrichr Queries,880;GTEx Coexpression,765	LINGO1,EGR3,GADD45A,FOS,CLK4,LMNB1,CENPE,GPR176,ID2,PSD3,TXNIP,FOSB,KIF20B,N4BP2
gene_set_query	648	ZNF140	653.3	ARCHS4 Coexpression,977;Enrichr Queries,11;GTEx Coexpression,972	IDI1,BTG2,GADD45A,ATRX,FOS,CLK4,LMNB1,BCL6,MTHFD2,DDIT3,ID2,CREBRF,ZNF569,TXNIP,FOSB,TNRC18,CHAC1,TRIB1,SGK1,ZNF202
gene_set_query	649	SATB2	653.7	ARCHS4 Coexpression,15;Enrichr Queries,514;GTEx Coexpression,1432	BTG2,SGIP1,ATRX,FOS,RASAL2,EFCAB7,FOXP2,CCDC88A,BCL6,NBEA,APC,ID2,PSD3,BCL2,TXNIP,CEP170,SGK1
gene_set_query	650	STAT4	653.8	Literature ChIP-seq,66;ARCHS4 Coexpression,1245;Enrichr Queries,751;GTEx Coexpression,553	BTG2,MIDN,PHF1,CCNF,LFNG,ARL5B,FRAT2,RELT,BANP,HIST1H4K,GADD45A,FOS,FRMD4B,CDC6,GEM,BCL6,ID2,MAFF,BCL2,TBC1D25,TXNIP,FOSB,NAA16,SGK1,CD244
gene_set_query	651	ZNF280C	654	ARCHS4 Coexpression,245;Enrichr Queries,164;GTEx Coexpression,1553	BTG2,CHD9,ATRX,CDC6,FOS,LMNB1,CENPE,ARL5B,MTHFD2,PSD3,HLTF,CREBRF,TXNIP,SGK1,KIF20B,N4BP2
gene_set_query	652	ZFP82	654	ARCHS4 Coexpression,1610;Enrichr Queries,189;GTEx Coexpression,163	BTG2,GADD45A,CHD9,FOS,CENPE,GPR176,MBLAC2,NBEA,BCL6,MTHFD2,ID2,MAFF,ZNF569,TXNIP,CEP170,SGK1,KBTBD8
gene_set_query	653	NPAS4	654	ARCHS4 Coexpression,920;Enrichr Queries,209;GTEx Coexpression,833	LINGO1,BTG2,EGR3,GADD45A,FOS,DUSP8,GEM,ID2,MAFF,COL6A1,TXNIP,FOSB,TRIB1,SGK1
gene_set_query	654	IRX3	655	ARCHS4 Coexpression,196;Enrichr Queries,335;GTEx Coexpression,1434	BTG2,EGR3,GADD45A,IER5L,FOS,SMAD6,BCL6,RTN4RL1,ID2,COL6A1,TXNIP,GAS1,FOSB,TNRC18,LMX1B,SGK1,SAMD1
gene_set_query	655	ZNF468	655	ARCHS4 Coexpression,1563;Enrichr Queries,271;GTEx Coexpression,131	BTG2,SEC24A,GADD45A,MSMO1,SLC50A1,CDC6,FOS,GEM,MTHFD2,DDIT3,ID2,MAFF,TXNIP,SMCR8,SGK1,N4BP2,CMTR2
gene_set_query	656	TGIF1	655	ARCHS4 Coexpression,455;Enrichr Queries,234;GTEx Coexpression,1276	BTG2,GADD45A,FOS,GEM,BCL6,MTHFD2,DDIT3,ID2,MAFF,TXNIP,FOSB,TRIB1,SGK1
gene_set_query	657	ZNF414	655.3	ARCHS4 Coexpression,1129;Enrichr Queries,753;GTEx Coexpression,84	MIDN,GMEB2,TECR,IER5L,RFX1,FOS,ASCL2,LFNG,OXLD1,ID2,MAFF,TBC1D25,TNRC18,SGK1
gene_set_query	658	THAP11	655.8	Literature ChIP-seq,137;ARCHS4 Coexpression,1011;Enrichr Queries,1025;ReMap ChIP-seq,51;GTEx Coexpression,1055	MIDN,GMEB2,GADD45A,CREBL2,CDC6,SLC50A1,FOS,TTBK2,LMBRD2,FRAT2,CHADL,MTHFD2,DDIT3,ID2,CWC22,FOSB,TXNIP,SMCR8,CEP170,PPIG,SYNC,SGK1,CD244,BANP
gene_set_query	659	NKX63	658	ARCHS4 Coexpression,395;GTEx Coexpression,921	TMPRSS6,PSD3,HMGCR,CLK4,FNIP2
gene_set_query	660	ZBTB40	658	ARCHS4 Coexpression,873;Enrichr Queries,571;GTEx Coexpression,530	BTG2,CHD9,VPS13C,VPS13A,FOS,LFNG,BCL6,BCL2,TXNIP,TNRC18,SMCR8,TRIB1,SGK1,BANP
gene_set_query	661	ZNF565	658.3	ARCHS4 Coexpression,1428;Enrichr Queries,412;GTEx Coexpression,135	EGR3,ANKRD12,FOS,TTBK2,KTN1,BCL6,ID2,MAFF,PSD3,ZNF569,ZNF239,ESF1,TXNIP,FOSB,SGK1
gene_set_query	662	TIGD2	659	ARCHS4 Coexpression,482;Enrichr Queries,306;GTEx Coexpression,1189	BTG2,TMPRSS6,GADD45A,MSMO1,FOS,CDC6,LMNB1,KTN1,CENPE,BCL6,MTHFD2,ID2,TXNIP,TRIB1,SGK1
gene_set_query	663	SETDB2	659.7	ARCHS4 Coexpression,744;Enrichr Queries,254;GTEx Coexpression,981	IDI1,BTG2,GADD45A,CHD9,VPS13C,ANKRD12,FOS,BCL6,STK36,DDIT3,ID2,CREBRF,TXNIP,AMOTL2,SGK1
gene_set_query	664	ZBTB43	660.3	ARCHS4 Coexpression,962;Enrichr Queries,51;GTEx Coexpression,968	UNC45B,BTG2,GADD45A,CHD9,FOS,GEM,LMNB1,ARL5B,BCL6,DDIT3,ID2,MAFF,CREBRF,TXNIP,FOSB,TRIB1,SGK1,FNIP2
gene_set_query	665	FOXA1	661.7	Literature ChIP-seq,116;ARCHS4 Coexpression,1212;ENCODE ChIP-seq,15;Enrichr Queries,1073;ReMap ChIP-seq,17;GTEx Coexpression,1537	IDI1,BTG2,SH3KBP1,PHF1,ANKRD12,LIN7A,MSMO1,CREBL2,HMGCR,ECE2,ARL5B,FRAT2,TNRC18,HES1,FILIP1L,PKNOX1,RMI2,HIST1H4K,DUSP1,SGIP1,YOD1,FOS,SLC50A1,MYRIP,SMAD6,FOXP2,KTN1,DHFR,CENPE,BCL6,ID2,GSTA2,MAFF,TXNIP,ZNF239,LMX1B,SGK1,TRIB1
gene_set_query	666	ZNF775	661.7	ARCHS4 Coexpression,452;Enrichr Queries,404;GTEx Coexpression,1129	LINGO1,BTG2,MIDN,GADD45A,IER5L,RASAL2,FOS,SMAD6,LFNG,BCL6,ID2,TXNIP,TNRC18,SGK1
gene_set_query	667	ZNF76	662	ARCHS4 Coexpression,780;Enrichr Queries,613;GTEx Coexpression,593	MIDN,BTG2,PHF1,FOS,LMNB1,TBC1D2,BCL6,STK36,ID2,TXNIP,TNRC18,SGK1
gene_set_query	668	ZNF254	662.3	ARCHS4 Coexpression,408;Enrichr Queries,47;GTEx Coexpression,1532	BTG2,CHD9,VPS13C,ANKRD12,ATRX,MSMO1,FOS,CLK4,FAM135A,NBEA,APC,BCL2,CREBRF,TXNIP,CEP170,TRIB1,SGK1,N4BP2
gene_set_query	669	MEF2B	662.8	ARCHS4 Coexpression,1119;Enrichr Queries,312;ReMap ChIP-seq,276;GTEx Coexpression,944	BTG2,EGR3,SH3KBP1,LRRK2,SCLT1,FOS,LMNB1,CCDC88A,BCL6,MTHFD2,DDIT3,ID2,MAFF,BCL2,FOSB,TXNIP,CHAC1,SGK1,KBTBD8
gene_set_query	670	POU2F1	663.3	ARCHS4 Coexpression,635;Enrichr Queries,908;ReMap ChIP-seq,288;GTEx Coexpression,822	BTG2,HIST1H4K,GADD45A,CHD9,FOS,MTRNR2L1,CLK4,LMNB1,CCDC88A,BCL6,BCL2,GAS1,TXNIP,ESF1,ZNF534,PKNOX1,SGK1,N4BP2
gene_set_query	671	ZBTB45	664.7	ARCHS4 Coexpression,871;Enrichr Queries,446;GTEx Coexpression,677	MIDN,GADD45A,IER5L,FOS,LFNG,OXLD1,ID2,TBC1D25,TXNIP,TNRC18,CHAC1,TRIB1,SGK1
gene_set_query	672	FOXP3	664.8	Literature ChIP-seq,58;ARCHS4 Coexpression,705;Enrichr Queries,1323;GTEx Coexpression,573	LFNG,FRAT2,EGR3,WDR37,BCL6,BCL2,FOS,TRIB1,RELT,CD244
gene_set_query	673	ZSCAN23	665	ARCHS4 Coexpression,431;Enrichr Queries,883;GTEx Coexpression,681	SGIP1,LRRK2,ATRX,DCLK2,MSMO1,FOS,HMGCR,PARD3B,NBEA,TXNIP,TRPM7,CEP170,SYNPO
gene_set_query	674	VSX2	665	ARCHS4 Coexpression,554;Enrichr Queries,1247;GTEx Coexpression,194	CCDC88A,EGR3,NBEA,SGIP1,PLP1,LMX1B,FOS,RORB,MDGA2,GNL1,FOXP2
gene_set_query	675	ZNF639	665.8	ARCHS4 Coexpression,1473;Enrichr Queries,885;ReMap ChIP-seq,136;GTEx Coexpression,169	MIDN,GMEB2,DUSP1,GADD45A,PHF1,TECR,ATRX,RFX1,ECE2,CDC6,FOS,LMNB1,BCL6,MTHFD2,DDIT3,ID2,CWC22,FOSB,HES1,PPIG,PKNOX1,SGK1,SAMD1
gene_set_query	676	PURG	666.5	ARCHS4 Coexpression,39;GTEx Coexpression,1294	CCDC88A,NBEA,APC,SGIP1,PSD3,DCLK2,CEP170
gene_set_query	677	CDX2	666.6	Literature ChIP-seq,113;ARCHS4 Coexpression,1346;Enrichr Queries,377;ReMap ChIP-seq,123;GTEx Coexpression,1374	MIDN,BTG2,GMEB2,ASCL2,ARL5B,TNRC18,HES1,SYNPO,SEC24A,GADD45A,DUSP1,HMGA2,FOS,SLC50A1,SMAD6,FAM135A,BCL6,ID2,MAFF,BCL2,TXNIP,AMOTL2,LMX1B,TRIB1,SGK1
gene_set_query	678	HOXC11	667.5	ARCHS4 Coexpression,616;Enrichr Queries,945;ReMap ChIP-seq,294;GTEx Coexpression,815	GPR176,EGR3,BCL6,BCL2,IER5L,HMGA2,AMOTL2,LMX1B,FOS,SMAD6,ASCL2
gene_set_query	679	HEYL	668	ARCHS4 Coexpression,344;Enrichr Queries,1003;GTEx Coexpression,657	LFNG,UNC45B,BTG2,COL6A1,GAS1,FOSB,HES1,FOS,SYNPO,SMAD6,GEM
gene_set_query	680	MSX1	668	ARCHS4 Coexpression,932;Enrichr Queries,731;GTEx Coexpression,341	BTG2,FZD4,GORAB,FOS,SMAD6,ID2,COL6A1,MAFF,GAS1,TXNIP,FOSB,HES1,SGK1
gene_set_query	681	TEAD2	669	ARCHS4 Coexpression,336;Enrichr Queries,852;ReMap ChIP-seq,76;GTEx Coexpression,1412	MIDN,BTG2,CCDC148,GORAB,PHF1,HMGA2,FOS,SMAD6,GNL1,LMNB1,OXLD1,GPR176,DDIT3,ID2,COL6A1,TBC1D25,DGCR8,FOSB,TXNIP,AMOTL2,PKNOX1,TRIB1,SGK1
gene_set_query	682	NANOG	669	Literature ChIP-seq,36;ARCHS4 Coexpression,1523;ENCODE ChIP-seq,110;Enrichr Queries,1302;ReMap ChIP-seq,20;GTEx Coexpression,1023	MIDN,BTG2,GMEB2,CHD9,CHRM4,IER5L,CREBL2,HMGCR,LMNB1,ARL5B,FRAT2,TNRC18,HES1,TRPM7,CHAC1,SAMD1,DUSP1,HMGA2,DCLK2,FOS,LMBRD2,BCL6,ID2,DDIT3,FOSB,TXNIP,ESF1,AMOTL2,SMCR8,LMX1B,SGK1,KIF20B
gene_set_query	683	TBX20	669	ARCHS4 Coexpression,60;Enrichr Queries,1039;GTEx Coexpression,908	MYH7B,UNC45B,BTG2,SAMD4A,HMGA2,MTRNR2L6,FOS,SMAD6,SGK1,MTRNR2L1,FOXP2
gene_set_query	684	ELF4	670	ARCHS4 Coexpression,205;Enrichr Queries,875;GTEx Coexpression,930	BTG2,GADD45A,SH3KBP1,FOS,LFNG,FRAT2,BCL6,MAFF,TXNIP,SMCR8,SGK1,RELT,CD244
gene_set_query	685	MEOX1	670.3	ARCHS4 Coexpression,223;Enrichr Queries,668;GTEx Coexpression,1120	EGR3,FZD4,COL6A1,ATOH8,TXNIP,GAS1,FOSB,AMOTL2,FOS,SYNPO,SGK1,GEM
gene_set_query	686	NRL	671	ARCHS4 Coexpression,133;Enrichr Queries,374;GTEx Coexpression,1506	BTG2,EGR3,SGIP1,LIN7A,FOS,RORB,SMAD6,ASCL2,BCL6,NBEA,RTN4RL1,ID2,MAFF,FOSB,LMX1B,SGK1
gene_set_query	687	ZNF607	671.7	ARCHS4 Coexpression,629;Enrichr Queries,1290;GTEx Coexpression,96	STK36,PHF1,HLTF,ZNF569,ZNF239,TBC1D25,FOS,HMGCR,TRIB1,TTBK2
gene_set_query	688	INSM1	672	ARCHS4 Coexpression,377;Enrichr Queries,1205;GTEx Coexpression,434	LINGO1,BTG2,MIDN,HFM1,EGR3,NBEA,TMPRSS6,ID2,FOSB,ECE2,FOS,DUSP8
gene_set_query	689	THAP9	672	ARCHS4 Coexpression,991;Enrichr Queries,834;GTEx Coexpression,191	TTBK2,RGPD3,KTN1,FAM135A,MTHFD2,DDIT3,ID2,ZNF569,TXNIP,KIF20B,N4BP2,KBTBD8
gene_set_query	690	LHX4	672.7	ARCHS4 Coexpression,728;Enrichr Queries,981;GTEx Coexpression,309	BTG2,EGR3,SCLT1,HMGA2,LIN7A,FOS,RORB,SMAD6,FRAT2,BCL2,LMX1B,N4BP2,ZSWIM3
gene_set_query	691	ASCL2	673.3	ARCHS4 Coexpression,825;Enrichr Queries,777;GTEx Coexpression,418	LFNG,TBC1D2,BTG2,FRAT2,EGR3,BCL6,ID2,TXNIP,FOSB,FOS,SGK1
gene_set_query	692	MTERF1	674	ARCHS4 Coexpression,949;GTEx Coexpression,399	SEC24A,TNRC18,CMTR2,ZSWIM3
gene_set_query	693	RFX7	674.3	ARCHS4 Coexpression,58;Enrichr Queries,618;GTEx Coexpression,1347	BTG2,MTRNR2L10,CHD9,ANKRD12,ATRX,VPS13A,MTRNR2L6,HMGCR,MTRNR2L1,LMNB1,CCDC88A,APC,CEP170,SGK1,N4BP2
gene_set_query	694	THRB	675	ARCHS4 Coexpression,1093;Enrichr Queries,816;GTEx Coexpression,116	EGR3,SGIP1,RORB,FOS,LMBRD2,BCL6,NBEA,PSD3,BCL2,TXNIP,SYNPO,FILIP1L,SGK1
gene_set_query	695	SATB1	675.3	ARCHS4 Coexpression,845;Enrichr Queries,635;ReMap ChIP-seq,262;GTEx Coexpression,959	BTG2,GADD45A,MYRIP,FOS,CENPE,LMBRD2,NBEA,BCL6,RTN4RL1,ID2,BCL2,CREBRF,TXNIP,SMCR8,TRIB1,FILIP1L,SGK1
gene_set_query	696	ZNF275	675.3	ARCHS4 Coexpression,722;Enrichr Queries,277;GTEx Coexpression,1027	BTG2,GADD45A,CREBL2,YOD1,FOS,BCL6,ID2,BCL2,CREBRF,TXNIP,CHAC1,KIF20B,SGK1
gene_set_query	697	CSRNP3	675.5	ARCHS4 Coexpression,111;GTEx Coexpression,1240	CCDC88A,NBEA,APC,SGIP1,PSD3,DCLK2,CEP170
gene_set_query	698	SOX3	675.7	ARCHS4 Coexpression,1227;Enrichr Queries,717;GTEx Coexpression,83	LINGO1,MIDN,EGR3,DCLK2,HMGA2,ECE2,FOS,GNL1,LFNG,CCDC88A,ID2,PLP1,TXNIP,MDGA2,SGK1
gene_set_query	699	ZFPM2	676.7	ARCHS4 Coexpression,361;Enrichr Queries,821;GTEx Coexpression,848	UNC45B,SAMD4A,FOS,CLK4,FOXP2,GEM,NBEA,COL6A1,PSD3,BCL2,GAS1,CEP170,SGK1
gene_set_query	700	SEBOX	678.5	ARCHS4 Coexpression,460;Enrichr Queries,897	MYH7B,BTG2,BCL6,GADD45A,ID2,PHF1,TXNIP,FOSB,FOS,SGK1,RGPD3
gene_set_query	701	USF3	678.5	ARCHS4 Coexpression,281;GTEx Coexpression,1076	MTRNR2L10,VPS13C,MTRNR2L6,SYNC,MTRNR2L1
gene_set_query	702	HNF4A	678.7	Literature ChIP-seq,41;ARCHS4 Coexpression,1193;ENCODE ChIP-seq,57;Enrichr Queries,1286;ReMap ChIP-seq,94;GTEx Coexpression,1401	MIDN,GMEB2,CHD9,SH3KBP1,PHF1,TECR,MSMO1,LMNB1,CWC22,ZNF569,CEP170,SYNPO,CMTR2,WDR37,DUSP1,SGIP1,VPS13C,VPS13A,YOD1,FOS,FRMD4B,RFX1,DUSP8,ZFY,GNL1,PARD3B,TBC1D2,LMBRD2,RTN4RL1,DDIT3,TXNIP,PPIG,SGK1,TRIB1,KIF20B,SYNC,CCDC148,TMPRSS6,ANKRD12,IER5L,CREBL2,LIN7A,RASAL2,HMGCR,CHADL,HLTF,ATOH8,TNRC18,HES1,SAMD1,FILIP1L,N4BP2,FNIP2,BANP,MYH7B,SEC24A,GADD45A,RFLNB,SAMD4A,SCLT1,DCLK2,HMGA2,SLC50A1,CDC6,SMA…
gene_set_query	703	ZNF432	678.7	ARCHS4 Coexpression,1548;Enrichr Queries,10;GTEx Coexpression,478	BTG2,EGR3,GADD45A,CHD9,DERL2,MSMO1,YOD1,FOS,GEM,BCL6,NBEA,DDIT3,ID2,MAFF,CREBRF,TXNIP,FOSB,NAA16,CHAC1,SGK1,N4BP2
gene_set_query	704	SAFB2	679.5	ARCHS4 Coexpression,736;GTEx Coexpression,623	STK36,PHF1,TNRC18
gene_set_query	705	HOXA6	679.7	ARCHS4 Coexpression,1450;Enrichr Queries,67;GTEx Coexpression,522	BTG2,EGR3,CHD9,HMGA2,FOS,SMAD6,FOXP2,PARD3B,LFNG,BCL6,ID2,COL6A1,TXNIP,GAS1,FOSB,LMX1B,SYNPO,TRIB1
gene_set_query	706	MAFA	680	ARCHS4 Coexpression,850;Enrichr Queries,24;GTEx Coexpression,1166	MYH7B,UNC45B,BTG2,EGR3,CHRM4,IER5L,FOS,SMAD6,LFNG,BCL6,RTN4RL1,ID2,ATOH8,TXNIP,FOSB,TNRC18,LMX1B,SYNC,SGK1,SYNPO
gene_set_query	707	CHAMP1	680	ARCHS4 Coexpression,632;GTEx Coexpression,728	DHFR,CCNF,TRPM7,SMCR8,LMNB1
gene_set_query	708	ZNF804A	681.3	ARCHS4 Coexpression,96;Enrichr Queries,1010;GTEx Coexpression,938	SLF1,EGR3,SGIP1,DCLK2,FOS,FOXP2,GEM,CCDC88A,NBEA,APC,PSD3,CEP170,SGK1
gene_set_query	709	NR1D1	681.7	ARCHS4 Coexpression,676;Enrichr Queries,81;GTEx Coexpression,1288	BTG2,EGR3,GADD45A,FOS,DUSP8,GEM,BCL6,DDIT3,ID2,MAFF,TXNIP,FOSB,HES1,CHAC1,SYNPO,TRIB1,SGK1
gene_set_query	710	ZBTB44	681.7	ARCHS4 Coexpression,514;Enrichr Queries,781;GTEx Coexpression,750	CHD9,VPS13C,ANKRD12,ATRX,VPS13A,KTN1,KIAA2026,PSD3,BCL2,CREBRF,TXNIP,SGK1,N4BP2
gene_set_query	711	ZNF43	682.3	ARCHS4 Coexpression,965;Enrichr Queries,667;GTEx Coexpression,415	GORAB,ATRX,FOS,CENPE,NBEA,STK36,ID2,HLTF,CREBRF,TXNIP,KIF20B,SGK1,N4BP2
gene_set_query	712	GATA6	682.8	Literature ChIP-seq,121;ARCHS4 Coexpression,1206;Enrichr Queries,423;ReMap ChIP-seq,57;GTEx Coexpression,1607	MIDN,BTG2,GMEB2,GORAB,TECR,IER5L,LMNB1,ARL5B,FRAT2,TNRC18,HES1,TRPM7,RELT,SEC24A,HIST1H4K,GADD45A,HMGA2,YOD1,FOS,SLC50A1,SMAD6,FAM135A,BCL6,MTHFD2,ID2,MAFF,TXNIP,FOSB,AMOTL2,SGK1,TRIB1
gene_set_query	713	ZKSCAN5	683	ARCHS4 Coexpression,1598;Enrichr Queries,394;GTEx Coexpression,57	SLF1,BTG2,GADD45A,FOS,TTBK2,BCL6,DDIT3,ID2,MAFF,PSD3,ZNF569,TXNIP,CEP170,PKNOX1,TRIB1,SGK1,ZSWIM3
gene_set_query	714	ZNF302	683	ARCHS4 Coexpression,1211;Enrichr Queries,21;GTEx Coexpression,817	BTG2,CHD9,VPS13C,ANKRD12,ATRX,VPS13A,FOS,CLK4,KTN1,CCDC88A,TBC1D2,NBEA,BCL6,ID2,HLTF,PSD3,MAFF,CREBRF,TXNIP,SGK1
gene_set_query	715	DPRX	683.7	ARCHS4 Coexpression,404;Enrichr Queries,1053;GTEx Coexpression,594	UNC45B,FRAT2,BCL6,HMGA2,FOSB,SLCO5A1,LMX1B,FOS,ZNF534,FOXP2,TOMM6
gene_set_query	716	ZFHX2	683.7	ARCHS4 Coexpression,333;Enrichr Queries,235;GTEx Coexpression,1483	LINGO1,MIDN,BTG2,EGR3,GADD45A,FOS,CCDC88A,BCL6,NBEA,ID2,TXNIP,FOSB,TNRC18,CHAC1,SYNPO,SGK1
gene_set_query	717	RORA	684	ARCHS4 Coexpression,450;Enrichr Queries,206;GTEx Coexpression,1396	BTG2,GADD45A,VPS13C,ANKRD12,FOS,BCL6,ID2,MAFF,PSD3,BCL2,CREBRF,TXNIP,FOSB,TRIB1,SGK1
gene_set_query	718	HES6	684.7	ARCHS4 Coexpression,1049;Enrichr Queries,270;GTEx Coexpression,735	IDI1,BTG2,GADD45A,DCLK2,MSMO1,FOS,HMGCR,DUSP8,LMNB1,LFNG,MTHFD2,ID2,TXNIP,SGK1
gene_set_query	719	AKAP8L	685	ARCHS4 Coexpression,1067;Enrichr Queries,637;GTEx Coexpression,351	BTG2,GADD45A,PHF1,RFX1,FOS,CLK4,BCL6,STK36,MTHFD2,ID2,TXNIP,TNRC18,TRIB1,SGK1
gene_set_query	720	ZNF746	685.3	ARCHS4 Coexpression,160;Enrichr Queries,543;GTEx Coexpression,1353	MIDN,BTG2,GADD45A,FOS,LFNG,FRAT2,BCL6,DDIT3,ID2,TXNIP,SMCR8,TRIB1,SGK1,RELT
gene_set_query	721	ZNF799	685.3	ARCHS4 Coexpression,1554;Enrichr Queries,284;GTEx Coexpression,218	IDI1,BTG2,GADD45A,SCLT1,MSMO1,FOS,LMNB1,LFNG,BCL6,ID2,CWC22,TXNIP,FOSB,TRIB1,SGK1,ZSWIM3
gene_set_query	722	ZNF594	686.3	ARCHS4 Coexpression,653;Enrichr Queries,177;GTEx Coexpression,1229	CHD9,VPS13C,ANKRD12,FOS,CENPE,BCL6,NBEA,APC,DDIT3,PSD3,BCL2,CREBRF,TXNIP,ZNF239,KIF20B,SGK1
gene_set_query	723	ZNF75D	686.7	ARCHS4 Coexpression,149;Enrichr Queries,378;GTEx Coexpression,1533	BTG2,GADD45A,LRRK2,VPS13C,ATRX,VPS13A,FOS,BCL6,ID2,PSD3,CREBRF,TXNIP,FOSB,SMCR8,SGK1
gene_set_query	724	ZNF227	686.7	ARCHS4 Coexpression,961;Enrichr Queries,376;GTEx Coexpression,723	CHD9,ANKRD12,ATRX,YOD1,FOS,DDIT3,CWC22,CREBRF,ZNF569,TXNIP,CEP170,TRIB1,SGK1
gene_set_query	725	THAP10	687	ARCHS4 Coexpression,1389;Enrichr Queries,203;GTEx Coexpression,469	GADD45A,CDC6,FOS,GEM,CENPE,LMBRD2,MBLAC2,DDIT3,ID2,PSD3,MAFF,TXNIP,FOSB,CHAC1,TRIB1,SGK1
gene_set_query	726	NFE2L3	687	ARCHS4 Coexpression,580;Enrichr Queries,747;GTEx Coexpression,734	BTG2,SLC50A1,FOS,CDC6,LMNB1,LFNG,GPR176,MTHFD2,ID2,MAFF,TXNIP,FOSB,SGK1
gene_set_query	727	NPAS3	688.3	ARCHS4 Coexpression,209;Enrichr Queries,1206;GTEx Coexpression,650	CCDC88A,NBEA,APC,PSD3,DCLK2,HES1,FOS,MDGA2,FOXP2,PARD3B
gene_set_query	728	MYRF	688.5	ARCHS4 Coexpression,758;GTEx Coexpression,619	CHADL,PLP1,DUSP8
gene_set_query	729	ZSCAN22	688.7	ARCHS4 Coexpression,1482;Enrichr Queries,136;GTEx Coexpression,448	MIDN,BTG2,EGR3,CCNF,CDC6,FOS,BCL6,ID2,BCL2,TXNIP,FOSB,SMCR8,CHAC1,TRIB1,SGK1,ZSWIM3,BANP
gene_set_query	730	TFAP2B	689	ARCHS4 Coexpression,102;Enrichr Queries,1050;GTEx Coexpression,915	LINGO1,EGR3,SGIP1,ID2,TECR,FOSB,DCLK2,CEP170,LMX1B,FOS,SGK1,FOXP2
gene_set_query	731	ZNF674	690.3	ARCHS4 Coexpression,1558;Enrichr Queries,371;GTEx Coexpression,142	GADD45A,SH3KBP1,SCLT1,LIN7A,FOS,BCL6,MTHFD2,DDIT3,CWC22,CREBRF,TXNIP,SMCR8,CHAC1,TRIB1,N4BP2,ZSWIM3
gene_set_query	732	ZNF784	691	ARCHS4 Coexpression,1070;Enrichr Queries,179;GTEx Coexpression,824	UNC45B,MIDN,BTG2,GADD45A,IER5L,FOS,LFNG,BCL6,ID2,MAFF,TXNIP,FOSB,TNRC18,SYNC,SGK1
gene_set_query	733	HOXD10	691.7	ARCHS4 Coexpression,664;Enrichr Queries,1184;GTEx Coexpression,227	DHFR,ID2,COL6A1,BCL2,GAS1,HMGA2,TNRC18,FOS,SGK1,FOXP2
gene_set_query	734	HAND2	692	ARCHS4 Coexpression,547;Enrichr Queries,1273;GTEx Coexpression,256	UNC45B,COL6A1,TXNIP,GAS1,TNRC18,FOS,SGK1,SMAD6,SAMD1,FOXP2,GEM
gene_set_query	735	ZNF446	692.3	ARCHS4 Coexpression,184;Enrichr Queries,1201;GTEx Coexpression,692	BTG2,MIDN,GMEB2,BCL6,DDIT3,IER5L,DGCR8,TNRC18,FOS,SMAD6
gene_set_query	736	ZNF329	692.7	ARCHS4 Coexpression,1609;Enrichr Queries,159;GTEx Coexpression,310	BTG2,EGR3,GADD45A,FOS,GNL1,NBEA,BCL6,ID2,PSD3,MAFF,CREBRF,ZNF569,TXNIP,FOSB,CHAC1,TRIB1,SGK1
gene_set_query	737	ZNF763	693	ARCHS4 Coexpression,1181;Enrichr Queries,476;GTEx Coexpression,422	BTG2,EGR3,CHD9,SCLT1,FOS,CLK4,FRAT2,BCL6,ID2,CREBRF,TXNIP,FOSB,SGK1,ZSWIM3
gene_set_query	738	NFKB2	693.3	ARCHS4 Coexpression,900;Enrichr Queries,213;ReMap ChIP-seq,256;GTEx Coexpression,1404	BTG2,RMI2,GADD45A,CDC6,FOS,GEM,BCL6,MTHFD2,DDIT3,ID2,ATOH8,MAFF,TXNIP,FOSB,SMCR8,SYNPO,TRIB1,SGK1,RELT
gene_set_query	739	TP73	693.3	ARCHS4 Coexpression,1146;Enrichr Queries,706;GTEx Coexpression,228	RMI2,BTG2,EGR3,GADD45A,CCNF,TECR,HMGA2,HMGCR,CDC6,FOS,LFNG,BCL6,GSTA2,BCL2
gene_set_query	740	ZBTB17	693.3	ARCHS4 Coexpression,1262;Enrichr Queries,797;GTEx Coexpression,21	MIDN,BTG2,GMEB2,GADD45A,PHF1,RFX1,FOS,MBLAC2,BCL6,DDIT3,ID2,MAFF,SGK1,RELT,CD244,BANP
gene_set_query	741	ZNF77	693.3	ARCHS4 Coexpression,417;Enrichr Queries,241;GTEx Coexpression,1422	MIDN,BTG2,GADD45A,IER5L,SCLT1,SLCO5A1,FOS,LFNG,BCL6,DDIT3,ID2,TXNIP,FOSB,TRIB1,SGK1
gene_set_query	742	PRDM5	694.3	Literature ChIP-seq,139;ARCHS4 Coexpression,1596;Enrichr Queries,943;GTEx Coexpression,99	PHF1,TECR,ATRX,FRMD4B,FOS,PARD3B,DHFR,BCL6,NBEA,KIAA2026,GSTA2,COL6A1,PSD3,NHS,TNRC18,SGK1
gene_set_query	743	ZNF75A	694.3	ARCHS4 Coexpression,1128;Enrichr Queries,552;GTEx Coexpression,403	ANKRD12,SAMD4A,FOS,MTRNR2L1,CLK4,BCL6,DDIT3,ID2,CREBRF,DGCR8,TXNIP,SGK1,ZNF202
gene_set_query	744	ZNF211	694.3	ARCHS4 Coexpression,401;Enrichr Queries,110;GTEx Coexpression,1572	BTG2,WDR37,GADD45A,FOS,CLK4,GEM,BCL6,NBEA,DDIT3,ID2,MAFF,CREBRF,TXNIP,FOSB,ZNF239,TRIB1,SGK1
gene_set_query	745	HOXC5	695	ARCHS4 Coexpression,1223;Enrichr Queries,523;GTEx Coexpression,339	EGR3,HMGA2,FOS,SMAD6,PARD3B,LFNG,DHFR,CWC22,ATOH8,GAS1,AMOTL2,LMX1B,SYNPO,SGK1
gene_set_query	746	AKAP8	695.3	ARCHS4 Coexpression,354;Enrichr Queries,1234;GTEx Coexpression,498	CCDC88A,MTHFD2,GADD45A,DCLK2,TXNIP,FOSB,SMCR8,FOS,PPIG,MDGA2,RELT,LMNB1
gene_set_query	747	POU4F1	695.3	ARCHS4 Coexpression,162;Enrichr Queries,820;GTEx Coexpression,1104	LINGO1,EGR3,HMGA2,DCLK2,SLCO5A1,FOS,DUSP8,FOXP2,ID2,FOSB,CEP170,LMX1B,SGK1
gene_set_query	748	POU3F1	697	Literature ChIP-seq,85;ARCHS4 Coexpression,611;Enrichr Queries,662;GTEx Coexpression,1430	BTG2,MIDN,CCDC148,GORAB,TECR,IER5L,CREBL2,LIN7A,ARL5B,TNRC18,LINGO1,EGR3,SEC24A,GADD45A,VPS13A,FOS,DUSP8,SMAD6,FOXP2,ID2,FOSB,ESF1,LMX1B,SGK1,CD244
gene_set_query	749	ZNF727	697	ARCHS4 Coexpression,966;GTEx Coexpression,428	RMI2,OXLD1,BCL6,ATRX
gene_set_query	750	OTX1	697.3	ARCHS4 Coexpression,371;Enrichr Queries,372;GTEx Coexpression,1349	BTG2,MIDN,EGR3,FOS,ASCL2,FOXP2,DHFR,BCL6,ID2,TXNIP,GAS1,FOSB,HES1,LMX1B,PPIG,SGK1
gene_set_query	751	MSX2	698.3	ARCHS4 Coexpression,596;Enrichr Queries,450;GTEx Coexpression,1049	BTG2,EGR3,HMGA2,FOS,SMAD6,ARL5B,BCL6,ID2,GAS1,AMOTL2,LMX1B,TRIB1,SGK1
gene_set_query	752	HMGN3	698.8	ARCHS4 Coexpression,924;ENCODE ChIP-seq,114;ReMap ChIP-seq,210;GTEx Coexpression,1547	MIDN,SLF1,GMEB2,WDR37,CHRM4,PHF1,GORAB,IER5L,CREBL2,MYRIP,GEM,CCDC88A,GPR176,BCL6,CHADL,ID2,FOSB,TBC1D25,TNRC18,HES1,SMCR8,SAMD1,KIF20B
gene_set_query	753	ZNF287	699	ARCHS4 Coexpression,484;Enrichr Queries,93;GTEx Coexpression,1520	BTG2,CHD9,VPS13C,MSMO1,FOS,CENPE,BCL6,NBEA,APC,ID2,HLTF,PSD3,ZNF569,TXNIP,ZNF239,FOSB,CEP170,SGK1
gene_set_query	754	ZNF786	700.3	ARCHS4 Coexpression,1242;Enrichr Queries,370;GTEx Coexpression,489	BTG2,CCNF,FOS,ASCL2,LFNG,FRAT2,BCL6,ID2,TXNIP,FOSB,TRIB1,SGK1,PKNOX1,N4BP2,ZSWIM3
gene_set_query	755	E2F8	700.3	ARCHS4 Coexpression,103;Enrichr Queries,759;GTEx Coexpression,1239	DHFR,CENPE,RMI2,MTHFD2,CCNF,SLCO5A1,CDC6,FOS,KIF20B,LMNB1
gene_set_query	756	BACH2	701	ARCHS4 Coexpression,1150;Enrichr Queries,193;ReMap ChIP-seq,212;GTEx Coexpression,1249	MIDN,BTG2,EGR3,HIST1H4K,GADD45A,DUSP1,IER5L,SAMD4A,FRMD4B,FOS,BCL6,ID2,MAFF,PSD3,CREBRF,BCL2,FOSB,TXNIP,TRIB1,SGK1
gene_set_query	757	HMGA1	701	ARCHS4 Coexpression,923;Enrichr Queries,1101;GTEx Coexpression,79	CENPE,RMI2,GPR176,MTHFD2,CCNF,HMGA2,TXNIP,CDC6,FOS,KIF20B,LMNB1
gene_set_query	758	HOXB7	702	Literature ChIP-seq,134;ARCHS4 Coexpression,693;Enrichr Queries,985;ReMap ChIP-seq,263;GTEx Coexpression,1435	BTG2,EGR3,HFM1,SEC24A,CHD9,DUSP1,HMGA2,SLCO5A1,FOS,RASAL2,CLK4,RGPD3,GPR176,MTHFD2,ID2,MAFF,TXNIP,FOSB,ESF1,HES1,SAMD1,SGK1,PKNOX1
gene_set_query	759	ZNF519	703	ARCHS4 Coexpression,1019;Enrichr Queries,516;GTEx Coexpression,574	RMI2,CCDC148,CCNF,CDC6,FOS,CLK4,LMNB1,CENPE,NBEA,ID2,PSD3,TXNIP,KIF20B,SGK1
gene_set_query	760	ZKSCAN7	703.5	ARCHS4 Coexpression,1169;GTEx Coexpression,238	NBEA,SCLT1,LIN7A,PKNOX1,ZSWIM3
gene_set_query	761	ZNF17	703.7	ARCHS4 Coexpression,1000;Enrichr Queries,861;GTEx Coexpression,250	BTG2,MIDN,CHD9,MTHFD2,CWC22,ATRX,ZNF569,TXNIP,PPIG,FOS,SGK1,KBTBD8
gene_set_query	762	HES1	704	ARCHS4 Coexpression,1269;Enrichr Queries,78;ReMap ChIP-seq,287;GTEx Coexpression,1182	BTG2,EGR3,GADD45A,HMGA2,FRMD4B,FOS,GEM,BCL6,ID2,MAFF,BCL2,TXNIP,FOSB,AMOTL2,TRIB1,SGK1,N4BP2
gene_set_query	763	DBX2	704.3	ARCHS4 Coexpression,113;Enrichr Queries,1353;GTEx Coexpression,647	LFNG,BCL6,GADD45A,DCLK2,RORB,FOS,MYRIP,MDGA2
gene_set_query	764	ZNF596	705.3	ARCHS4 Coexpression,1335;Enrichr Queries,475;GTEx Coexpression,306	FOS,CLK4,FOXP2,BCL6,NBEA,DDIT3,ID2,HLTF,CREBRF,ZNF569,DGCR8,TXNIP,CHAC1,SYNPO,SGK1
gene_set_query	765	SHOX2	705.7	ARCHS4 Coexpression,1111;Enrichr Queries,808;GTEx Coexpression,198	HMGA2,RASAL2,FOS,FOXP2,PARD3B,GPR176,ID2,COL6A1,GAS1,FOSB,AMOTL2,SGK1
gene_set_query	766	GSX1	706	ARCHS4 Coexpression,474;Enrichr Queries,1243;GTEx Coexpression,401	EGR3,DCLK2,ZNF569,ECE2,LMX1B,FOS,MDGA2,ASCL2
gene_set_query	767	IRF9	706	ARCHS4 Coexpression,546;Enrichr Queries,660;ReMap ChIP-seq,102;GTEx Coexpression,1516	BTG2,GMEB2,GADD45A,RASL11A,TECR,RFX1,FOS,SMAD6,LFNG,OXLD1,TBC1D2,FRAT2,BCL6,MTHFD2,DDIT3,ID2,MAFF,TXNIP,TNRC18,PKNOX1,SGK1
gene_set_query	768	SALL1	706.3	Literature ChIP-seq,158;ARCHS4 Coexpression,882;Enrichr Queries,969;GTEx Coexpression,816	BTG2,CCDC148,ID2,PLP1,TXNIP,HMGA2,GAS1,DCLK2,FOS,SGK1
gene_set_query	769	ZNF671	706.3	ARCHS4 Coexpression,1214;Enrichr Queries,604;GTEx Coexpression,301	SLF1,BTG2,LIN7A,FOS,CLK4,DHFR,BCL6,DDIT3,ID2,BCL2,TXNIP,CHAC1,PKNOX1,SGK1,FILIP1L
gene_set_query	770	MAX	706.6	ARCHS4 Coexpression,1594;ENCODE ChIP-seq,14;Enrichr Queries,610;ReMap ChIP-seq,16;GTEx Coexpression,1299	MIDN,BTG2,CHRM4,TECR,LFNG,FRAT2,CWC22,DGCR8,CMTR2,RMI2,DUSP1,FOS,OXLD1,TBC1D2,LMBRD2,RTN4RL1,DDIT3,TXNIP,TBC1D25,SMCR8,SGK1,TRIB1,IDI1,IER5L,CREBL2,RASAL2,TTBK2,ATOH8,HLTF,TNRC18,HES1,TRPM7,SAMD1,FNIP2,ZSWIM3,SEC24A,HIST1H4K,GADD45A,RFLNB,SLC50A1,CDC6,CCDC88A,BCL6,ID2,MAFF,BCL2,CREBRF,FOSB,ESF1
gene_set_query	771	ZNF773	707	ARCHS4 Coexpression,1540;Enrichr Queries,109;GTEx Coexpression,472	GADD45A,FOS,LFNG,BCL6,NBEA,MTHFD2,DDIT3,CWC22,CREBRF,ZNF569,TXNIP,FOSB,TRPM7,SMCR8,CHAC1,TRIB1,SGK1,N4BP2
gene_set_query	772	STAT5B	707.3	ARCHS4 Coexpression,510;Enrichr Queries,787;ReMap ChIP-seq,239;GTEx Coexpression,1293	IDI1,MIDN,BTG2,RMI2,WDR37,GADD45A,FOS,LMNB1,LFNG,FRAT2,BCL6,MTHFD2,ID2,BCL2,TXNIP,TRIB1,SGK1
gene_set_query	773	NFATC3	707.3	ARCHS4 Coexpression,448;Enrichr Queries,614;GTEx Coexpression,1060	BTG2,BCL6,GADD45A,CHD9,ID2,BCL2,TXNIP,HMGA2,SMCR8,FOS,SYNC,TRIB1
gene_set_query	774	BHLHA15	707.5	ARCHS4 Coexpression,1277;GTEx Coexpression,138	LFNG,GSTA2,DERL2,NAA16,N4BP2
gene_set_query	775	TBR1	708.7	ARCHS4 Coexpression,491;Enrichr Queries,993;GTEx Coexpression,642	LINGO1,EGR3,NBEA,ID2,RORB,FOS,PPIG,DUSP8,FOXP2
gene_set_query	776	ZNF107	708.7	ARCHS4 Coexpression,428;Enrichr Queries,563;GTEx Coexpression,1135	CCDC88A,CENPE,CREBRF,VPS13A,BCL2,TXNIP,CDC6,FOS,KIF20B,N4BP2,LMNB1
gene_set_query	777	THAP5	709	ARCHS4 Coexpression,1479;Enrichr Queries,375;GTEx Coexpression,273	CHD9,VPS13C,ANKRD12,ATRX,YOD1,TTBK2,CCDC88A,ARL5B,LMBRD2,APC,CREBRF,ZNF569,TRPM7,CMTR2
gene_set_query	778	NEUROD6	709.3	ARCHS4 Coexpression,291;Enrichr Queries,1197;GTEx Coexpression,640	LINGO1,EGR3,APC,NBEA,ID2,SLCO5A1,CEP170,RORB,FOS
gene_set_query	779	DUX4	711	ARCHS4 Coexpression,1131;ReMap ChIP-seq,291	IDI1,WDR37,TNRC18,PKNOX1,TTBK2
gene_set_query	780	ZNF365	712	ARCHS4 Coexpression,858;Enrichr Queries,881;GTEx Coexpression,397	LINGO1,EGR3,NBEA,PSD3,PLP1,TXNIP,RORB,FOS,MDGA2,TRIB1,SGK1,GEM
gene_set_query	781	ZNF724	714	ARCHS4 Coexpression,1354;GTEx Coexpression,74	CENPE,RMI2,CCNF,CDC6,KIF20B,LMNB1
gene_set_query	782	BCL11B	714.3	Literature ChIP-seq,161;ARCHS4 Coexpression,754;Enrichr Queries,735;GTEx Coexpression,1207	BTG2,EGR3,BCL6,NBEA,ID2,BCL2,TXNIP,FOS,SGK1,ASCL2
gene_set_query	783	PRDM8	715.7	ARCHS4 Coexpression,1020;Enrichr Queries,539;GTEx Coexpression,588	LINGO1,BTG2,EGR3,HMGA2,FOS,DUSP8,GEM,ID2,BCL2,TXNIP,FOSB,TNRC18,SGK1
gene_set_query	784	RELB	716	ARCHS4 Coexpression,1172;Enrichr Queries,155;ReMap ChIP-seq,180;GTEx Coexpression,1357	MIDN,BTG2,RMI2,GADD45A,CDC6,FOS,SMAD6,GEM,BCL6,RTN4RL1,MTHFD2,DDIT3,ID2,ATOH8,MAFF,TXNIP,FOSB,TNRC18,CHAC1,SYNPO,TRIB1,SGK1,RELT
gene_set_query	785	IRF3	716.2	ARCHS4 Coexpression,757;ENCODE ChIP-seq,5;Enrichr Queries,1217;ReMap ChIP-seq,24;GTEx Coexpression,1578	IDI1,MIDN,CCDC148,PHF1,TECR,CCNF,IER5L,DERL2,MSMO1,HMGCR,MTRNR2L1,TTBK2,LMNB1,LFNG,HLTF,DGCR8,HES1,CHAC1,SAMD1,PKNOX1,ZSWIM3,RMI2,HIST1H4K,ATRX,RFX1,FOS,CDC6,OXLD1,BCL6,MTHFD2,KIAA2026,ID2,DDIT3,CREBRF,TXNIP,SGK1,KIF20B
gene_set_query	786	CPEB1	716.5	ARCHS4 Coexpression,1305;GTEx Coexpression,128	CCDC88A,HLTF,PLP1,GNL1,TTBK2
gene_set_query	787	ZNF394	717	ARCHS4 Coexpression,1481;Enrichr Queries,113;GTEx Coexpression,557	BTG2,GADD45A,FOS,FRAT2,BCL6,MTHFD2,DDIT3,ID2,MAFF,CREBRF,TBC1D25,TXNIP,FOSB,TRIB1,SGK1,RELT,N4BP2,CD244
gene_set_query	788	ZNF629	717.3	ARCHS4 Coexpression,588;Enrichr Queries,410;GTEx Coexpression,1154	UNC45B,MIDN,BTG2,HMGA2,FOS,SMAD6,LMNB1,BCL6,ID2,TXNIP,TNRC18,TRIB1,SGK1
gene_set_query	789	NKX23	718	ARCHS4 Coexpression,672;GTEx Coexpression,764	RMI2,OXLD1,TNRC18,FOXP2
gene_set_query	790	FOXP4	718	ARCHS4 Coexpression,773;Enrichr Queries,745;GTEx Coexpression,636	MIDN,BTG2,BCL6,STK36,PHF1,ID2,TNRC18,FOS,SYNPO,TRIB1,SGK1
gene_set_query	791	ZNF404	718	ARCHS4 Coexpression,142;Enrichr Queries,677;GTEx Coexpression,1335	DCLK2,MSMO1,FOS,EFCAB7,GEM,BCL6,APC,ID2,HLTF,CREBRF,ZNF569,TXNIP,FOSB,SGK1,N4BP2
gene_set_query	792	CHCHD3	718.5	ARCHS4 Coexpression,602;GTEx Coexpression,835	DHFR,UNC45B,SLCO5A1,HES1,TOMM6
gene_set_query	793	ZNF557	718.7	ARCHS4 Coexpression,1433;Enrichr Queries,488;GTEx Coexpression,235	BTG2,ANKRD12,SCLT1,YOD1,FOS,LMNB1,NBEA,MAFF,BCL2,TXNIP,SMCR8,TRIB1,SGK1,N4BP2,ZSWIM3
gene_set_query	794	ARID2	719	ARCHS4 Coexpression,230;Enrichr Queries,1014;ReMap ChIP-seq,89;GTEx Coexpression,1543	MIDN,HIST1H4K,FZD4,DUSP1,CHD9,TECR,ANKRD12,ATRX,LIN7A,SLC50A1,FOS,CENPE,BCL6,APC,ID2,MAFF,BCL2,FOSB,TXNIP,HES1,TRIB1,SAMD1,KIF20B,N4BP2
gene_set_query	795	ZNF800	719.7	ARCHS4 Coexpression,119;Enrichr Queries,904;GTEx Coexpression,1136	BTG2,ARL5B,GPR176,APC,CHD9,VPS13C,ANKRD12,ATRX,CREBRF,BCL2,DCLK2,YOD1
gene_set_query	796	SCML4	720	ARCHS4 Coexpression,729;Enrichr Queries,920;GTEx Coexpression,511	BTG2,FRAT2,EGR3,BCL6,DUSP1,ID2,BCL2,TXNIP,FOS,SGK1,RELT,CD244
gene_set_query	797	AKNA	720	ARCHS4 Coexpression,625;Enrichr Queries,653;GTEx Coexpression,882	BTG2,SH3KBP1,FOS,LFNG,FRAT2,BCL6,MTHFD2,ID2,BCL2,TXNIP,SGK1,RELT,CD244
gene_set_query	798	ZNF732	720.5	ARCHS4 Coexpression,214;GTEx Coexpression,1227	CENPE,GPR176,CDC6,KIF20B,CLK4,N4BP2
gene_set_query	799	NKX12	721	ARCHS4 Coexpression,906;GTEx Coexpression,536	GPR176,FAM135A,TECR,HMGCR,CDC6
gene_set_query	800	NME2	722	ARCHS4 Coexpression,910;ReMap ChIP-seq,253;GTEx Coexpression,1003	DHFR,CWC22,PSD3,ZNF569,ZNF534,MYRIP,CDC6,ASCL2,TTBK2,KTN1,TOMM6
gene_set_query	801	THYN1	722.5	ARCHS4 Coexpression,622;GTEx Coexpression,823	NBEA,DCLK2,TNRC18,SMCR8,TOMM6
gene_set_query	802	ELF5	722.8	Literature ChIP-seq,107;ARCHS4 Coexpression,987;Enrichr Queries,975;ReMap ChIP-seq,202;GTEx Coexpression,1343	UNC45B,BTG2,GMEB2,EGR3,HFM1,PHF1,FOS,SLC50A1,LFNG,FRAT2,BCL6,DDIT3,ZNF569,TXNIP,FOSB,TNRC18,LMX1B,SGK1,FNIP2
gene_set_query	803	ZNF22	723	ARCHS4 Coexpression,1089;Enrichr Queries,686;GTEx Coexpression,394	BTG2,FZD4,GADD45A,TECR,FOS,LMNB1,CENPE,MTHFD2,ID2,TXNIP,TNRC18,SGK1,N4BP2
gene_set_query	804	IRF7	723.7	ARCHS4 Coexpression,828;Enrichr Queries,765;GTEx Coexpression,578	BTG2,GADD45A,FOS,LMNB1,LFNG,FRAT2,BCL6,ID2,MAFF,TXNIP,FOSB,SGK1,RELT,CD244
gene_set_query	805	ZNF461	723.7	ARCHS4 Coexpression,1287;Enrichr Queries,723;GTEx Coexpression,161	GADD45A,FOS,CLK4,NBEA,DDIT3,PSD3,CREBRF,ZNF569,TXNIP,FOSB,ZNF534,SGK1,KBTBD8
gene_set_query	806	ELF3	724.5	ARCHS4 Coexpression,1183;Enrichr Queries,448;ReMap ChIP-seq,30;GTEx Coexpression,1237	MYH7B,MIDN,BTG2,HIST1H4K,DUSP1,GADD45A,VPS13C,TECR,SAMD4A,HMGA2,YOD1,SLC50A1,CDC6,FOS,BCL6,ID2,GSTA2,MAFF,TXNIP,FOSB,AMOTL2,HES1,TRIB1,SGK1
gene_set_query	807	ATOH7	725	ARCHS4 Coexpression,552;Enrichr Queries,678;GTEx Coexpression,945	LINGO1,GADD45A,SGIP1,IER5L,RORB,FOS,ASCL2,GEM,ID2,PSD3,TXNIP,FOSB,SGK1
gene_set_query	808	ZNF778	725	ARCHS4 Coexpression,955;Enrichr Queries,461;GTEx Coexpression,759	MIDN,BTG2,CHD9,FOS,BCL6,ID2,PSD3,TXNIP,FOSB,SMCR8,SYNC,SGK1,BANP
gene_set_query	809	CREB3	726.5	ARCHS4 Coexpression,1163;Enrichr Queries,695;ReMap ChIP-seq,132;GTEx Coexpression,916	BTG2,HIST1H4K,FZD4,DUSP1,GADD45A,PHF1,RFX1,FOS,ECE2,TBC1D2,BCL6,DDIT3,ID2,MAFF,ZNF239,TXNIP,HES1,SGK1
gene_set_query	810	ZNF529	727	ARCHS4 Coexpression,1453;Enrichr Queries,487;GTEx Coexpression,241	BTG2,CHD9,ANKRD12,YOD1,GNL1,CLK4,NBEA,DDIT3,PSD3,CREBRF,ZNF569,TXNIP,ZNF534,SGK1
gene_set_query	811	NHLH1	727	ARCHS4 Coexpression,535;Enrichr Queries,1185;GTEx Coexpression,461	LINGO1,BTG2,MIDN,FRAT2,EGR3,BCL6,SCLT1,FOSB,FOS,DUSP8,ZSWIM3
gene_set_query	812	ZNF132	728.3	ARCHS4 Coexpression,481;Enrichr Queries,1127;GTEx Coexpression,577	EGR3,NBEA,APC,CHD9,ZNF569,ZNF239,TXNIP,FOS,SGK1,FILIP1L
gene_set_query	813	ZNF229	728.5	ARCHS4 Coexpression,233;Enrichr Queries,1224	NBEA,APC,ZNF569,HMGA2,ZNF239,DCLK2,CEP170,SGK1
gene_set_query	814	NR5A1	728.7	ARCHS4 Coexpression,1025;Enrichr Queries,527;GTEx Coexpression,634	BTG2,WDR37,EGR3,CREBL2,FOS,HMGCR,BCL6,DDIT3,ID2,BCL2,TXNIP,FOSB,SGK1
gene_set_query	815	DPF1	729.7	ARCHS4 Coexpression,516;Enrichr Queries,415;GTEx Coexpression,1258	LINGO1,BTG2,EGR3,HMGA2,DCLK2,CDC6,FOS,DUSP8,LMNB1,RTN4RL1,ID2,CHAC1,SGK1
gene_set_query	816	SALL3	729.7	ARCHS4 Coexpression,256;Enrichr Queries,1275;GTEx Coexpression,658	CENPE,APC,ID2,DCLK2,HMGA2,HES1,FOS,MDGA2,SGK1
gene_set_query	817	PRDM16	729.8	Literature ChIP-seq,108;ARCHS4 Coexpression,1386;Enrichr Queries,1060;GTEx Coexpression,365	SGIP1,CCDC148,CWC22,NHS,BCL2,HMGA2,FOS,FILIP1L,SMAD6,SGK1,PARD3B
gene_set_query	818	HOXA11	730.3	ARCHS4 Coexpression,901;Enrichr Queries,1210;GTEx Coexpression,80	ID2,COL6A1,ATOH8,GAS1,HMGA2,TNRC18,FOS,SGK1,FOXP2,PARD3B
gene_set_query	819	ZNF764	730.3	ARCHS4 Coexpression,824;Enrichr Queries,1079;GTEx Coexpression,288	LFNG,MIDN,RMI2,GMEB2,DCLK2,SMCR8,SLCO5A1,FOS,TRIB1,BANP,ZSWIM3,KTN1
gene_set_query	820	HES5	730.7	ARCHS4 Coexpression,571;Enrichr Queries,580;GTEx Coexpression,1041	BTG2,MIDN,EGR3,DCLK2,FOS,GEM,LFNG,ID2,BCL2,TXNIP,FOSB,HES1,TRIB1
gene_set_query	821	RBPJL	730.7	ARCHS4 Coexpression,1094;Enrichr Queries,811;GTEx Coexpression,287	MYH7B,EGR3,FOS,SMAD6,ASCL2,LFNG,GSTA2,ATOH8,FOSB,NAA16,SGK1,N4BP2
gene_set_query	822	TIGD5	731.3	ARCHS4 Coexpression,72;Enrichr Queries,620;GTEx Coexpression,1502	MIDN,BTG2,CCNF,IER5L,FOS,SLC50A1,SMAD6,LFNG,FRAT2,FOSB,TNRC18,CHAC1,TRIB1,SGK1
gene_set_query	823	USF2	731.4	ARCHS4 Coexpression,1468;ENCODE ChIP-seq,17;Enrichr Queries,1102;ReMap ChIP-seq,91;GTEx Coexpression,979	MIDN,BTG2,CCDC148,CHD9,PHF1,ANKRD12,TECR,IER5L,LMNB1,GPR176,HLTF,ZNF569,TRPM7,PKNOX1,ZNF202,CMTR2,EGR3,SEC24A,DUSP1,VPS13C,DCLK2,FOS,RFX1,SLC50A1,SMAD6,CLK4,BCL6,RTN4RL1,MTHFD2,DDIT3,ID2,MAFF,FOSB,TXNIP,ESF1,AMOTL2,SMCR8,PPIG,SGK1
gene_set_query	824	NKX22	732	ARCHS4 Coexpression,1234;GTEx Coexpression,230	CCDC88A,CHADL,PLP1,FOS,MDGA2
gene_set_query	825	HMG20A	732.3	ARCHS4 Coexpression,641;Enrichr Queries,1098;GTEx Coexpression,458	BTG2,CHD9,ID2,HLTF,ZNF569,TXNIP,SLCO5A1,CEP170,FOS,HMGCR,SGK1,KBTBD8
gene_set_query	826	ZNF740	732.8	ARCHS4 Coexpression,765;Enrichr Queries,1005;ReMap ChIP-seq,133;GTEx Coexpression,1028	MIDN,BTG2,CHD9,CHRM4,PHF1,FOS,LMNB1,LFNG,BCL6,DDIT3,ID2,FOSB,TXNIP,TNRC18,CEP170,HES1,SMCR8,TRIB1,SAMD1,N4BP2
gene_set_query	827	ZIC5	733.3	ARCHS4 Coexpression,306;Enrichr Queries,977;GTEx Coexpression,917	LINGO1,HMGA2,FOS,CDC6,CLK4,LFNG,DHFR,GPR176,ID2,PSD3,LMX1B,SGK1,KIF20B
gene_set_query	828	ZNF224	733.7	ARCHS4 Coexpression,1488;Enrichr Queries,569;GTEx Coexpression,144	CHD9,GORAB,VPS13C,ANKRD12,ATRX,YOD1,FOS,CLK4,BCL6,CWC22,CREBRF,TXNIP,TRPM7,SMCR8
gene_set_query	829	ZNF398	734	ARCHS4 Coexpression,355;Enrichr Queries,636;GTEx Coexpression,1211	BTG2,FOS,ASCL2,LMNB1,LFNG,GPR176,FRAT2,BCL6,ID2,BCL2,TXNIP,SMCR8,TRIB1,SGK1
gene_set_query	830	ZNF317	734.3	ARCHS4 Coexpression,844;Enrichr Queries,157;GTEx Coexpression,1202	IDI1,MIDN,BTG2,GADD45A,YOD1,FOS,BCL6,MTHFD2,DDIT3,MAFF,BCL2,TXNIP,FOSB,SMCR8,TRIB1,SGK1
gene_set_query	831	TCF20	734.3	ARCHS4 Coexpression,600;Enrichr Queries,1121;GTEx Coexpression,482	RMI2,FAM135A,APC,CHD9,PSD3,ATRX,TNRC18,SMCR8,HMGCR,LMNB1
gene_set_query	832	SP140	735	ARCHS4 Coexpression,289;Enrichr Queries,1401;GTEx Coexpression,515	SH3KBP1,LRRK2,BCL2,TXNIP,FOS,CD244,LMNB1
gene_set_query	833	ETV3	735	ARCHS4 Coexpression,583;Enrichr Queries,176;GTEx Coexpression,1446	BTG2,EGR3,GADD45A,FOS,ARL5B,BCL6,DDIT3,ID2,MAFF,BCL2,TXNIP,FOSB,SMCR8,TRIB1,SGK1,FNIP2
gene_set_query	834	ZNF609	736	ARCHS4 Coexpression,526;Enrichr Queries,1231;GTEx Coexpression,451	STK36,CHD9,PHF1,VPS13C,ANKRD12,ATRX,TNRC18,SMCR8,ZNF236,LMNB1
gene_set_query	835	ZNF649	736.3	ARCHS4 Coexpression,667;Enrichr Queries,1280;GTEx Coexpression,262	LINGO1,GPR176,FRAT2,CWC22,ATRX,TXNIP,PPIG,FOS,N4BP2,PARD3B
gene_set_query	836	ZNF165	740.3	ARCHS4 Coexpression,1115;Enrichr Queries,14;ReMap ChIP-seq,277;GTEx Coexpression,1555	MIDN,BTG2,EGR3,GADD45A,MSMO1,FOS,GEM,LMNB1,CENPE,BCL6,MTHFD2,DDIT3,ID2,MAFF,TXNIP,FOSB,CHAC1,TRIB1,SGK1
gene_set_query	837	ZNF57	740.7	ARCHS4 Coexpression,788;Enrichr Queries,182;GTEx Coexpression,1252	BTG2,GADD45A,HMGCR,CDC6,FOS,GEM,BCL6,DDIT3,ID2,MAFF,TXNIP,FOSB,ESF1,TNRC18,TRIB1,SGK1
gene_set_query	838	ZNF214	740.7	ARCHS4 Coexpression,237;Enrichr Queries,1277;GTEx Coexpression,708	FAM135A,NBEA,COL6A1,ATRX,BCL2,ZNF239,TXNIP,MSMO1,HMGCR
gene_set_query	839	ZNF621	741	ARCHS4 Coexpression,1543;Enrichr Queries,651;GTEx Coexpression,29	CHD9,VPS13C,ATRX,FOS,GPR176,BCL6,PSD3,BCL2,TBC1D25,ESF1,TXNIP,AMOTL2,CEP170,TRPM7,PPIG,TRIB1
gene_set_query	840	HOXB2	741.3	ARCHS4 Coexpression,1202;Enrichr Queries,711;GTEx Coexpression,311	BTG2,EGR3,FOS,FOXP2,GEM,BCL6,ID2,COL6A1,TXNIP,GAS1,FOSB,TNRC18,SGK1
gene_set_query	841	ZNF225	742	ARCHS4 Coexpression,1218;GTEx Coexpression,266	CWC22,TRPM7,SMCR8,HES1,ZSWIM3
gene_set_query	842	MSC	742	ARCHS4 Coexpression,888;Enrichr Queries,323;GTEx Coexpression,1015	BTG2,EGR3,GADD45A,RASL11A,FOS,GEM,BCL6,MTHFD2,ID2,MAFF,COL6A1,FOSB,CHAC1,SGK1,FNIP2
gene_set_query	843	ZNF215	742	ARCHS4 Coexpression,1057;Enrichr Queries,1007;GTEx Coexpression,162	CENPE,SEC24A,CDC6,CHAC1,FOS,KIF20B,SGK1,N4BP2,LMNB1,ZSWIM3
gene_set_query	844	HOXA4	743	ARCHS4 Coexpression,1179;Enrichr Queries,669;GTEx Coexpression,381	BTG2,EGR3,GADD45A,FOS,SMAD6,FOXP2,ATOH8,TXNIP,FOSB,TNRC18,SYNC,SYNPO,SGK1
gene_set_query	845	DBX1	744.7	ARCHS4 Coexpression,638;Enrichr Queries,1374;GTEx Coexpression,222	HFM1,STK36,PHF1,HMGA2,MSMO1,RFX1,LMX1B,HMGCR
gene_set_query	846	SP8	745.7	ARCHS4 Coexpression,939;Enrichr Queries,515;GTEx Coexpression,783	BTG2,EGR3,HMGA2,FOS,HMGCR,ASCL2,LFNG,RTN4RL1,ID2,ATOH8,GAS1,FOSB,LMX1B
gene_set_query	847	RAX	746	ARCHS4 Coexpression,436;Enrichr Queries,1032;GTEx Coexpression,770	DHFR,MIDN,EGR3,NHS,HMGA2,FOSB,LMX1B,FOS,RORB,ASCL2
gene_set_query	848	ZNF708	746.7	ARCHS4 Coexpression,1591;Enrichr Queries,124;GTEx Coexpression,525	BTG2,CHD9,VPS13C,ANKRD12,ATRX,VPS13A,YOD1,CENPE,NBEA,CHADL,PLP1,TXNIP,CEP170,PPIG,SGK1,N4BP2,KBTBD8
gene_set_query	849	ZNF337	746.7	ARCHS4 Coexpression,187;Enrichr Queries,798;GTEx Coexpression,1255	BTG2,GADD45A,CHD9,ATRX,FOS,CLK4,CCDC88A,BCL6,NBEA,DDIT3,TXNIP,CEP170,TRIB1,SGK1
gene_set_query	850	SIX1	746.7	ARCHS4 Coexpression,341;Enrichr Queries,592;GTEx Coexpression,1307	UNC45B,BTG2,GADD45A,SAMD4A,HMGA2,FOS,SMAD6,BCL6,ID2,TXNIP,GAS1,SYNC,SGK1,SYNPO,FILIP1L
gene_set_query	851	RREB1	747	ARCHS4 Coexpression,561;Enrichr Queries,761;GTEx Coexpression,919	BTG2,CHD9,VPS13C,DCLK2,FOS,FAM135A,BCL6,TXNIP,TNRC18,TRPM7,SMCR8,TRIB1,SGK1
gene_set_query	852	ZNF41	749.7	ARCHS4 Coexpression,334;Enrichr Queries,767;GTEx Coexpression,1148	UNC45B,CHD9,VPS13C,ATRX,VPS13A,MTRNR2L6,LMBRD2,APC,PSD3,CWC22,BCL2,CREBRF,SMCR8
gene_set_query	853	ZNF787	749.7	ARCHS4 Coexpression,369;Enrichr Queries,1378;GTEx Coexpression,502	MIDN,FRAT2,IER5L,TNRC18,SAMD1,RELT,BANP,LMNB1
gene_set_query	854	ETV5	752	ARCHS4 Coexpression,856;Enrichr Queries,49;GTEx Coexpression,1351	BTG2,EGR3,GADD45A,HMGA2,FOS,DUSP8,GEM,BCL6,APC,MTHFD2,ID2,MAFF,BCL2,TXNIP,FOSB,CHAC1,TRIB1,SGK1
gene_set_query	855	MYOG	753.8	ARCHS4 Coexpression,1240;ENCODE ChIP-seq,41;Enrichr Queries,858;GTEx Coexpression,876	BTG2,GMEB2,CHD9,LRRK2,PHF1,MSMO1,RASAL2,ECE2,EFCAB7,LFNG,ARL5B,TRPM7,CHAC1,CMTR2,UNC45B,GADD45A,DUSP1,SGIP1,VPS13C,VPS13A,RFLNB,SAMD4A,HMGA2,FOS,RFX1,GEM,CCDC88A,OXLD1,LMBRD2,BCL6,NBEA,APC,ID2,BCL2,FOSB,AMOTL2,NAA16,SGK1,SYNC
gene_set_query	856	SMYD3	754	ARCHS4 Coexpression,714;GTEx Coexpression,794	GPR176,CEP170,SMCR8,TOMM6
gene_set_query	857	HSF4	754.3	ARCHS4 Coexpression,430;Enrichr Queries,238;GTEx Coexpression,1595	EGR3,GADD45A,FOS,SMAD6,DUSP8,LFNG,BCL6,DDIT3,ID2,MAFF,COL6A1,TXNIP,FOSB,TNRC18,SGK1,SYNPO
gene_set_query	858	ZSCAN32	754.5	ARCHS4 Coexpression,1102;GTEx Coexpression,407	FRAT2,SCLT1,ZFY,ZSWIM3
gene_set_query	859	E4F1	756	Literature ChIP-seq,163;ARCHS4 Coexpression,941;Enrichr Queries,1321;GTEx Coexpression,599	GMEB2,DDIT3,IER5L,DGCR8,TXNIP,TNRC18,RFX1,FOS
gene_set_query	860	PRDM9	756.3	ARCHS4 Coexpression,278;Enrichr Queries,479;GTEx Coexpression,1512	BTG2,FOS,LMNB1,DHFR,BCL6,MTHFD2,DDIT3,ID2,MAFF,PSD3,HLTF,BCL2,FOSB,TRIB1,SGK1
gene_set_query	861	ZNF550	756.3	ARCHS4 Coexpression,1461;Enrichr Queries,316;GTEx Coexpression,492	BTG2,CHD9,GADD45A,SAMD4A,FOS,CLK4,BCL6,DDIT3,MAFF,CREBRF,TXNIP,TRPM7,CHAC1,SGK1,ZNF202
gene_set_query	862	CEBPE	757	ARCHS4 Coexpression,897;Enrichr Queries,917;GTEx Coexpression,457	LFNG,BTG2,FRAT2,EGR3,BCL6,GADD45A,ID2,FOSB,FOS,TRIB1,RELT,CD244
gene_set_query	863	ZNF665	757	ARCHS4 Coexpression,1508;Enrichr Queries,712;GTEx Coexpression,51	BTG2,GADD45A,CHD9,GORAB,FOS,PARD3B,BCL6,ID2,CWC22,COL6A1,TXNIP,TNRC18,TRPM7,CHAC1,SGK1
gene_set_query	864	NEUROG2	757.3	ARCHS4 Coexpression,472;Enrichr Queries,930;GTEx Coexpression,870	BTG2,EGR3,SH3KBP1,GADD45A,ID2,CCNF,ATOH8,MTRNR2L6,SLCO5A1,LMX1B,FOS,FOXP2
gene_set_query	865	IKZF3	757.3	ARCHS4 Coexpression,451;Enrichr Queries,1064;GTEx Coexpression,757	BTG2,SH3KBP1,ANKRD12,BCL2,TXNIP,FOS,TRIB1,CD244,LMNB1
gene_set_query	866	POU4F2	758.8	ARCHS4 Coexpression,86;Enrichr Queries,1261;ReMap ChIP-seq,234;GTEx Coexpression,1454	GADD45A,HMGA2,DCLK2,RFX1,FOS,RORB,HMGCR,FOXP2,MBLAC2,KIAA2026,MTHFD2,GAS1,FOSB,CEP170,LMX1B,PKNOX1,SGK1
gene_set_query	867	LHX3	759.7	ARCHS4 Coexpression,343;Enrichr Queries,1260;GTEx Coexpression,676	LFNG,HFM1,EGR3,MTHFD2,AMOTL2,RFX1,LMX1B,FOS,SAMD1,LMNB1
gene_set_query	868	HOXD11	759.7	ARCHS4 Coexpression,891;Enrichr Queries,804;GTEx Coexpression,584	DHFR,EGR3,COL6A1,HMGA2,GAS1,FOSB,TNRC18,LMX1B,FOS,SMAD6,SGK1,FOXP2
gene_set_query	869	ZFP2	760.3	ARCHS4 Coexpression,1498;Enrichr Queries,538;GTEx Coexpression,245	BTG2,SLC50A1,FOS,CLK4,GEM,NBEA,ID2,CREBRF,TXNIP,FOSB,AMOTL2,ZNF534,SGK1
gene_set_query	870	ZNF410	760.3	ARCHS4 Coexpression,685;Enrichr Queries,578;GTEx Coexpression,1018	BTG2,MIDN,GADD45A,DCLK2,DERL2,FOS,KTN1,MTHFD2,DDIT3,MAFF,TXNIP,TRIB1,SGK1
gene_set_query	871	FOXD2	761.3	ARCHS4 Coexpression,1226;Enrichr Queries,97;GTEx Coexpression,961	BTG2,EGR3,GADD45A,HMGA2,FOS,SMAD6,ASCL2,PARD3B,BCL6,ID2,ATOH8,MAFF,NHS,GAS1,FOSB,LMX1B,SYNPO,SGK1
gene_set_query	872	SPDEF	761.3	ARCHS4 Coexpression,553;Enrichr Queries,151;GTEx Coexpression,1580	EGR3,GADD45A,HMGA2,FOS,LFNG,CENPE,BCL6,MTHFD2,RTN4RL1,ID2,BCL2,TXNIP,TNRC18,CHAC1,LMX1B,TRIB1,SGK1
gene_set_query	873	STAT6	762.3	Literature ChIP-seq,22;ARCHS4 Coexpression,530;Enrichr Queries,1110;GTEx Coexpression,1387	BTG2,GMEB2,SH3KBP1,FOS,PARD3B,LFNG,FRAT2,BCL6,ID2,BCL2,TXNIP,ZNF569,HES1,SGK1,TRIB1,N4BP2
gene_set_query	874	FERD3L	762.3	ARCHS4 Coexpression,555;Enrichr Queries,1370;GTEx Coexpression,362	GPR176,EGR3,HMGA2,ESF1,SLCO5A1,HES1,LMX1B
gene_set_query	875	LHX6	762.7	ARCHS4 Coexpression,342;Enrichr Queries,959;GTEx Coexpression,987	CCDC88A,EGR3,BCL6,APC,FZD4,MAFF,FOSB,DCLK2,CEP170,FOS,SYNPO,SGK1
gene_set_query	876	OLIG3	763.3	ARCHS4 Coexpression,589;Enrichr Queries,1373;GTEx Coexpression,328	LFNG,DHFR,LINGO1,MIDN,NAA16,HMGCR,SLC50A1,LMX1B,FOS
gene_set_query	877	CXXC5	763.5	ARCHS4 Coexpression,231;GTEx Coexpression,1296	LINGO1,RTN4RL1,PSD3,DCLK2,DUSP8
gene_set_query	878	FOXF2	763.7	ARCHS4 Coexpression,563;Enrichr Queries,838;GTEx Coexpression,890	ID2,MAFF,GAS1,FOSB,TNRC18,HES1,FOS,SMAD6,SGK1,FOXP2,GEM
gene_set_query	879	SKOR1	764.5	ARCHS4 Coexpression,637;GTEx Coexpression,892	RTN4RL1,PSD3,DCLK2,CLK4,ZSWIM3
gene_set_query	880	FOXD4L4	764.5	ARCHS4 Coexpression,1141;GTEx Coexpression,388	FZD4,PSD3,LIN7A,SLC50A1
gene_set_query	881	ZNF845	765.3	ARCHS4 Coexpression,1617;Enrichr Queries,117;GTEx Coexpression,562	CHD9,VPS13C,ATRX,FOS,CENPE,BCL6,APC,CWC22,TXNIP,ESF1,TRPM7,SMCR8,CEP170,PPIG,KIF20B,SGK1,N4BP2
gene_set_query	882	ZNF397	765.5	ARCHS4 Coexpression,1501;GTEx Coexpression,30	CHD9,VPS13C,CWC22,ATRX,TRPM7,SMCR8,PPIG
gene_set_query	883	PBX4	766	ARCHS4 Coexpression,1251;Enrichr Queries,499;GTEx Coexpression,548	BTG2,GMEB2,EGR3,FOS,FRMD4B,GEM,BCL6,ID2,MAFF,TXNIP,FOSB,PKNOX1,TRIB1,SGK1
gene_set_query	884	SPIB	767.3	ARCHS4 Coexpression,1036;Enrichr Queries,1236;ReMap ChIP-seq,227;GTEx Coexpression,570	BTG2,SH3KBP1,CHD9,CREBL2,RFX1,FOS,LMNB1,BCL6,MTHFD2,MAFF,BCL2,TXNIP,FOSB,SMCR8,KBTBD8
gene_set_query	885	ZNF721	768.7	ARCHS4 Coexpression,992;Enrichr Queries,401;GTEx Coexpression,913	CHD9,VPS13C,ANKRD12,FOS,CLK4,KTN1,MBLAC2,ID2,PSD3,TXNIP,ESF1,PPIG,SGK1,N4BP2
gene_set_query	886	ZNF589	769.5	ARCHS4 Coexpression,541;Enrichr Queries,844;ReMap ChIP-seq,264;GTEx Coexpression,1429	BTG2,RMI2,FZD4,YOD1,FOS,CDC6,LMNB1,LFNG,GPR176,FRAT2,DDIT3,ID2,MAFF,TNRC18,HES1,TRIB1,SGK1
gene_set_query	887	ZNF692	769.7	ARCHS4 Coexpression,1097;Enrichr Queries,591;GTEx Coexpression,621	BTG2,GADD45A,PHF1,FOS,LMNB1,BCL6,STK36,ID2,TXNIP,FOSB,TNRC18,TRIB1,SGK1
gene_set_query	888	PATZ1	769.7	ARCHS4 Coexpression,578;Enrichr Queries,138;GTEx Coexpression,1593	MIDN,BTG2,GADD45A,FOS,SMAD6,LMNB1,LFNG,BCL6,ID2,BCL2,TXNIP,TNRC18,TRIB1,SGK1,SAMD1
gene_set_query	889	OTX2	769.8	ARCHS4 Coexpression,771;Enrichr Queries,1257;ReMap ChIP-seq,103;GTEx Coexpression,948	LINGO1,GADD45A,SGIP1,GORAB,VPS13C,RASAL2,CDC6,FOS,RORB,CLK4,GEM,KTN1,ARL5B,ID2,PSD3,CWC22,SGK1,FNIP2,KBTBD8,ZSWIM3
gene_set_query	890	POU3F4	770	ARCHS4 Coexpression,92;Enrichr Queries,1108;GTEx Coexpression,1110	CCDC88A,CHRM4,ID2,PLP1,FOSB,DCLK2,CEP170,HES1,RORB,FOS,HMGCR,FOXP2
gene_set_query	891	TSC22D1	771	ARCHS4 Coexpression,1495;Enrichr Queries,716;GTEx Coexpression,102	BTG2,SGIP1,GADD45A,DCLK2,MSMO1,RORB,SLC50A1,FOS,DUSP8,BCL6,ID2,TXNIP,TRIB1,SGK1
gene_set_query	892	EMX1	771.3	ARCHS4 Coexpression,739;Enrichr Queries,947;GTEx Coexpression,628	LINGO1,EGR3,RTN4RL1,FOSB,RORB,LMX1B,FOS,FOXP2,ZSWIM3
gene_set_query	893	ZNF226	772.7	ARCHS4 Coexpression,973;Enrichr Queries,252;GTEx Coexpression,1093	BTG2,GADD45A,CHD9,FOS,HMGCR,CLK4,BCL6,APC,STK36,DDIT3,ID2,BCL2,CREBRF,TXNIP,SGK1
gene_set_query	894	ZNF383	773	ARCHS4 Coexpression,1440;Enrichr Queries,166;GTEx Coexpression,713	IDI1,BTG2,GADD45A,ANKRD12,MSMO1,FOS,DDIT3,ID2,CWC22,CREBRF,ZNF569,TXNIP,FOSB,SMCR8,TRIB1,SGK1
gene_set_query	895	HSFY1	773.5	ARCHS4 Coexpression,823;GTEx Coexpression,724	MYH7B,TECR,ECE2,RGPD3
gene_set_query	896	ZNF124	774	ARCHS4 Coexpression,1549;Enrichr Queries,470;GTEx Coexpression,303	ANKRD12,CDC6,FOS,LMNB1,CENPE,CCDC88A,NBEA,ID2,PSD3,TXNIP,KIF20B,SGK1
gene_set_query	897	DMRT2	774.3	ARCHS4 Coexpression,307;Enrichr Queries,864;GTEx Coexpression,1152	UNC45B,EGR3,BCL6,FZD4,ATOH8,PLP1,TXNIP,GAS1,FOSB,FOS,SGK1,SYNPO
gene_set_query	898	ZBTB22	775.7	ARCHS4 Coexpression,485;Enrichr Queries,588;GTEx Coexpression,1254	MIDN,BTG2,GADD45A,PHF1,FOS,ASCL2,LFNG,BCL6,DDIT3,ID2,TXNIP,TNRC18,SMCR8,SGK1
gene_set_query	899	ZNF256	776	ARCHS4 Coexpression,662;Enrichr Queries,444;GTEx Coexpression,1222	BTG2,GADD45A,FOS,DDIT3,ID2,CREBRF,ZNF569,TXNIP,FOSB,TRPM7,NAA16,TRIB1,SGK1,RELT
gene_set_query	900	MAFG	776	ARCHS4 Coexpression,1255;Enrichr Queries,139;ReMap ChIP-seq,172;GTEx Coexpression,1538	MIDN,BTG2,SEC24A,GADD45A,DUSP1,TECR,FOS,TTBK2,APC,BCL6,MTHFD2,DDIT3,ID2,MAFF,TXNIP,FOSB,HES1,SMCR8,CHAC1,SGK1,TRIB1
gene_set_query	901	NR0B1	776.5	Literature ChIP-seq,50;ARCHS4 Coexpression,1299;Enrichr Queries,1159;GTEx Coexpression,598	MIDN,BTG2,CHD9,DUSP1,CHRM4,DCLK2,CREBL2,MSMO1,SLCO5A1,FOS,HMGCR,ARL5B,LMBRD2,ID2,DDIT3,GSTA2,HLTF,TXNIP,FOSB,DGCR8,HES1,SGK1,BANP
gene_set_query	902	NR2C1	776.7	ARCHS4 Coexpression,687;Enrichr Queries,763;GTEx Coexpression,880	BCL6,GADD45A,CHD9,ID2,ATRX,DGCR8,TXNIP,FOS,TRIB1,SGK1,CLK4,N4BP2
gene_set_query	903	ZNF514	778.3	ARCHS4 Coexpression,872;Enrichr Queries,384;GTEx Coexpression,1079	CHD9,SGIP1,ANKRD12,VPS13A,FOS,CLK4,BCL6,DDIT3,PSD3,CREBRF,TXNIP,TNRC18,SGK1
gene_set_query	904	ZNF579	778.3	ARCHS4 Coexpression,220;Enrichr Queries,1041;GTEx Coexpression,1074	LINGO1,MIDN,COL6A1,IER5L,TNRC18,CHAC1,FOS,SYNC,SAMD1
gene_set_query	905	CDC5L	778.7	ARCHS4 Coexpression,437;Enrichr Queries,1380;GTEx Coexpression,519	DHFR,CWC22,ATRX,ESF1,CDC6,SYNC,KIF20B,LMNB1
gene_set_query	906	ZNF341	779.3	ARCHS4 Coexpression,1320;Enrichr Queries,501;GTEx Coexpression,517	MIDN,BTG2,RFX1,FOS,TBC1D2,FRAT2,BCL6,TXNIP,FOSB,TNRC18,TRIB1,SGK1,RELT,BANP
gene_set_query	907	ZNF213	780.3	ARCHS4 Coexpression,161;Enrichr Queries,772;GTEx Coexpression,1408	MYH7B,BTG2,MIDN,BCL6,GADD45A,DDIT3,ID2,FOSB,DGCR8,TNRC18,RFX1,FOS
gene_set_query	908	PAX1	780.7	ARCHS4 Coexpression,733;Enrichr Queries,1329;GTEx Coexpression,280	EGR3,ID2,CHRM4,TECR,TRPM7,LMX1B,FOS,SGK1
gene_set_query	909	ZC3H8	781	ARCHS4 Coexpression,1525;Enrichr Queries,293;ReMap ChIP-seq,37;GTEx Coexpression,1269	IDI1,BTG2,LMNB1,ARL5B,ATOH8,TNRC18,CHAC1,BANP,ZSWIM3,HIST1H4K,DUSP1,GADD45A,FOS,SLC50A1,SMAD6,CENPE,OXLD1,LMBRD2,BCL6,MTHFD2,ID2,DDIT3,MAFF,FOSB,TXNIP,AMOTL2,TRIB1,SGK1
gene_set_query	910	GRHL2	781.4	Literature ChIP-seq,154;ARCHS4 Coexpression,1313;Enrichr Queries,1103;ReMap ChIP-seq,147;GTEx Coexpression,1190	MYH7B,MIDN,DUSP1,TECR,SAMD4A,YOD1,SLC50A1,FOS,CENPE,OXLD1,FAM135A,FRAT2,BCL6,ID2,MAFF,TXNIP,TNRC18,AMOTL2,HES1,TRIB1,SGK1,ZNF236
gene_set_query	911	NPAS1	781.7	ARCHS4 Coexpression,1039;Enrichr Queries,689;GTEx Coexpression,617	LINGO1,MYH7B,BTG2,GPR176,EGR3,RTN4RL1,ID2,TXNIP,FOSB,FOS,SGK1
gene_set_query	912	TP63	782.4	Literature ChIP-seq,101;ARCHS4 Coexpression,1379;Enrichr Queries,854;ReMap ChIP-seq,185;GTEx Coexpression,1393	MIDN,BTG2,EGR3,CHD9,CHRM4,TECR,HMGA2,SLC50A1,FOS,LFNG,BCL6,ID2,BCL2,FOSB,TXNIP,TNRC18,AMOTL2,HES1,LMX1B,SGK1
gene_set_query	913	DPF3	783.3	ARCHS4 Coexpression,338;Enrichr Queries,848;GTEx Coexpression,1164	UNC45B,MYH7B,BTG2,BCL6,GADD45A,ID2,SAMD4A,FRMD4B,FOS,SGK1,SYNPO
gene_set_query	914	GMEB1	784.7	ARCHS4 Coexpression,1518;Enrichr Queries,758;GTEx Coexpression,78	BTG2,GMEB2,SCLT1,FOS,FRAT2,BCL6,ID2,MAFF,TBC1D25,FOSB,SMCR8,PKNOX1,SGK1,RELT,BANP
gene_set_query	915	PRDM14	784.8	Literature ChIP-seq,104;ARCHS4 Coexpression,759;Enrichr Queries,1341;ReMap ChIP-seq,184;GTEx Coexpression,1536	BTG2,MIDN,CHD9,CHRM4,SLCO5A1,HMGCR,GPR176,ATOH8,HLTF,TNRC18,HES1,CHAC1,FNIP2,BANP,MYH7B,GADD45A,DCLK2,SLC50A1,CDC6,FRMD4B,SMAD6,KTN1,OXLD1,RTN4RL1,COL6A1,AMOTL2,LMX1B,SGK1
gene_set_query	916	ZNF83	785	ARCHS4 Coexpression,1105;Enrichr Queries,264;ReMap ChIP-seq,244;GTEx Coexpression,1527	BTG2,GMEB2,HIST1H4K,CHD9,VPS13C,ANKRD12,ATRX,FOS,CLK4,KTN1,LMNB1,CCDC88A,BCL6,CWC22,CREBRF,TXNIP,PKNOX1,ZNF236,SGK1,BANP
gene_set_query	917	ZNF135	785.7	ARCHS4 Coexpression,621;Enrichr Queries,1305;GTEx Coexpression,431	LFNG,CCDC88A,NBEA,CCDC148,STK36,CHD9,PHF1,BCL2,TXNIP,LMNB1
gene_set_query	918	MYF6	785.7	ARCHS4 Coexpression,192;Enrichr Queries,1069;GTEx Coexpression,1096	UNC45B,MYH7B,BCL6,GADD45A,ID2,SAMD4A,FOSB,FOS,SGK1,SYNPO,FILIP1L
gene_set_query	919	ZNF668	786.3	ARCHS4 Coexpression,1154;Enrichr Queries,1115;GTEx Coexpression,90	OXLD1,MIDN,IER5L,TBC1D25,SMCR8,TNRC18,FOS,RFX1,RELT,ZSWIM3,BANP,LMNB1
gene_set_query	920	ZNF181	786.7	ARCHS4 Coexpression,663;Enrichr Queries,266;GTEx Coexpression,1431	BTG2,GADD45A,VPS13C,ANKRD12,FOS,CLK4,BCL6,NBEA,DDIT3,PSD3,CREBRF,ZNF569,TXNIP,TRIB1
gene_set_query	921	ZNF729	787	ARCHS4 Coexpression,497;GTEx Coexpression,1077	MTRNR2L10,ZNF534,MTRNR2L1,RGPD3
gene_set_query	922	HOXB9	787	ARCHS4 Coexpression,595;Enrichr Queries,396;GTEx Coexpression,1370	BTG2,GADD45A,HMGA2,FOS,LMNB1,DHFR,DDIT3,ID2,MAFF,TXNIP,FOSB,DGCR8,CHAC1,SGK1
gene_set_query	923	TBX2	787.3	ARCHS4 Coexpression,1201;Enrichr Queries,442;GTEx Coexpression,719	EGR3,HMGA2,RASAL2,FOS,SMAD6,ID2,COL6A1,BCL2,TXNIP,GAS1,TRIB1,SGK1
gene_set_query	924	ZNF426	787.3	ARCHS4 Coexpression,1416;Enrichr Queries,32;GTEx Coexpression,914	BTG2,EGR3,GADD45A,CHD9,YOD1,MSMO1,FOS,GEM,ARL5B,FAM135A,DDIT3,ID2,MAFF,CREBRF,TXNIP,CHAC1,TRIB1,SGK1
gene_set_query	925	FBXL19	787.5	ARCHS4 Coexpression,691;GTEx Coexpression,884	LINGO1,TNRC18,GNL1,LMNB1
gene_set_query	926	ZNF575	788.3	ARCHS4 Coexpression,982;Enrichr Queries,391;GTEx Coexpression,992	BTG2,SH3KBP1,FOS,DUSP8,LFNG,BCL6,ID2,TXNIP,FOSB,TNRC18,CHAC1,SYNPO,SGK1
gene_set_query	927	SOX7	788.3	ARCHS4 Coexpression,715;Enrichr Queries,1191;GTEx Coexpression,459	BTG2,FAM135A,FZD4,MAFF,FOSB,HES1,FOS,FRMD4B,SGK1
gene_set_query	928	TBX15	788.7	ARCHS4 Coexpression,177;Enrichr Queries,1070;GTEx Coexpression,1119	MYH7B,UNC45B,COL6A1,SAMD4A,GAS1,FOS,SYNC,SYNPO,SGK1,FILIP1L
gene_set_query	929	PROX1	789	ARCHS4 Coexpression,799;Enrichr Queries,840;ReMap ChIP-seq,266;GTEx Coexpression,1251	MYH7B,BTG2,TMPRSS6,GADD45A,YOD1,FRMD4B,FOS,EFCAB7,LFNG,BCL6,NBEA,ID2,TXNIP,SGK1
gene_set_query	930	ZNF35	789.7	ARCHS4 Coexpression,698;Enrichr Queries,230;GTEx Coexpression,1441	IDI1,BTG2,GADD45A,FOS,HMGCR,BCL6,DDIT3,ID2,MAFF,TXNIP,FOSB,CHAC1,TRIB1,SGK1,N4BP2
gene_set_query	931	ZNF493	794.3	ARCHS4 Coexpression,1476;Enrichr Queries,76;GTEx Coexpression,831	CHD9,VPS13C,ANKRD12,ATRX,VPS13A,FOS,CLK4,CCDC88A,FAM135A,NBEA,PSD3,BCL2,CREBRF,TXNIP,NAA16,N4BP2
gene_set_query	932	ZNF783	794.3	ARCHS4 Coexpression,639;Enrichr Queries,418;GTEx Coexpression,1326	CHD9,SAMD4A,SCLT1,FOS,LMNB1,LFNG,ID2,MAFF,BCL2,TNRC18,TRIB1,SGK1,ZNF202
gene_set_query	933	ZNF347	795.3	ARCHS4 Coexpression,1528;Enrichr Queries,794;GTEx Coexpression,64	CHD9,VPS13C,ATRX,NBEA,APC,CWC22,CREBRF,ZNF569,TXNIP,TRPM7,PPIG,SGK1
gene_set_query	934	ZNF28	795.3	ARCHS4 Coexpression,1576;Enrichr Queries,639;GTEx Coexpression,171	CHD9,VPS13C,ANKRD12,YOD1,ARL5B,FAM135A,APC,CWC22,CREBRF,TXNIP,TRPM7,KIF20B,CMTR2
gene_set_query	935	ZNF777	795.7	ARCHS4 Coexpression,520;Enrichr Queries,648;GTEx Coexpression,1219	MIDN,GADD45A,CHD9,CCNF,IER5L,FOS,LMNB1,BCL6,TBC1D25,TNRC18,AMOTL2,SGK1,SAMD1
gene_set_query	936	SALL2	796	ARCHS4 Coexpression,525;Enrichr Queries,1077;GTEx Coexpression,786	LINGO1,BTG2,GPR176,NBEA,ID2,PSD3,TXNIP,GAS1,FOS,SGK1,LMNB1
gene_set_query	937	ZFP42	796.5	Literature ChIP-seq,135;ARCHS4 Coexpression,772;Enrichr Queries,1299;GTEx Coexpression,980	SEC24A,HIST1H4K,HMGA2,CDC6,FOS,CLK4,RGPD3,GPR176,APC,TXNIP,HES1,NAA16,SGK1,BANP
gene_set_query	938	ATF6	797.3	ARCHS4 Coexpression,826;Enrichr Queries,365;GTEx Coexpression,1201	BTG2,GADD45A,FOS,HMGCR,FRAT2,BCL6,MTHFD2,ID2,BCL2,TXNIP,CHAC1,TRIB1,SGK1
gene_set_query	939	ZNF207	799.3	ARCHS4 Coexpression,156;Enrichr Queries,1322;ReMap ChIP-seq,229;GTEx Coexpression,1490	MIDN,BTG2,RMI2,EGR3,GMEB2,HIST1H4K,CHD9,VPS13C,ATRX,KTN1,ARL5B,RTN4RL1,FOSB,TXNIP,TRPM7,SAMD1,KIF20B,N4BP2
gene_set_query	940	ZNF726	799.5	ARCHS4 Coexpression,1561;GTEx Coexpression,38	CENPE,RMI2,CCNF,CDC6,HMGCR,KIF20B,LMNB1
gene_set_query	941	EMX2	799.7	ARCHS4 Coexpression,1121;Enrichr Queries,582;GTEx Coexpression,696	EGR3,BCL6,ID2,MAFF,DCLK2,TXNIP,GAS1,FOSB,RORB,FOS,SGK1,GEM
gene_set_query	942	ZBTB49	800.5	ARCHS4 Coexpression,1021;GTEx Coexpression,580	HFM1,TBC1D25,BANP,ZSWIM3
gene_set_query	943	ZNF566	801.7	ARCHS4 Coexpression,1521;Enrichr Queries,94;GTEx Coexpression,790	BTG2,GADD45A,CHD9,ATRX,YOD1,CDC6,FOS,CLK4,MBLAC2,MTHFD2,ID2,CREBRF,ZNF569,TXNIP,ESF1,SGK1
gene_set_query	944	ZNF316	802	ARCHS4 Coexpression,694;Enrichr Queries,1008;GTEx Coexpression,704	LFNG,GMEB2,COL6A1,IER5L,TNRC18,CHAC1,RFX1,FOS,BANP
gene_set_query	945	TCFL5	802	ARCHS4 Coexpression,654;Enrichr Queries,413;GTEx Coexpression,1339	EGR3,GADD45A,FOS,LMNB1,CCDC88A,MTHFD2,ID2,MAFF,TXNIP,FOSB,CHAC1,TRIB1,SGK1,SAMD1
gene_set_query	946	ZNF30	802.3	ARCHS4 Coexpression,486;Enrichr Queries,1026;GTEx Coexpression,895	PSD3,HLTF,MAFF,ZNF569,TXNIP,ZNF239,DERL2,CEP170,FOS,KIF20B,EFCAB7,CLK4
gene_set_query	947	IRX6	803.7	ARCHS4 Coexpression,398;Enrichr Queries,1264;GTEx Coexpression,749	MYH7B,EGR3,FZD4,FOSB,LMX1B,FOS,SYNPO
gene_set_query	948	POU5F1B	804.5	ARCHS4 Coexpression,543;GTEx Coexpression,1066	DHFR,ESF1,PPIG,TTBK2
gene_set_query	949	ZNF101	805.3	ARCHS4 Coexpression,1444;Enrichr Queries,502;GTEx Coexpression,470	BTG2,SCLT1,SAMD4A,CDC6,FOS,LMNB1,FRAT2,ID2,BCL2,TXNIP,SGK1,KBTBD8
gene_set_query	950	ZNF792	806	ARCHS4 Coexpression,1112;Enrichr Queries,577;GTEx Coexpression,729	BTG2,FZD4,RFLNB,FOS,LMNB1,LFNG,BCL6,ID2,BCL2,TXNIP,TRIB1,SGK1
gene_set_query	951	ZNF385D	806	ARCHS4 Coexpression,1032;Enrichr Queries,1320;GTEx Coexpression,66	NBEA,SGIP1,PSD3,IER5L,NHS,FILIP1L,SGK1,GEM,TTBK2
gene_set_query	952	ZNF221	806.3	ARCHS4 Coexpression,1005;Enrichr Queries,1199;GTEx Coexpression,215	CCDC88A,GPR176,NBEA,CHD9,ZNF569,ZNF239,TRPM7,SMCR8,KIF20B,N4BP2
gene_set_query	953	POU6F1	807	ARCHS4 Coexpression,1008;Enrichr Queries,600;GTEx Coexpression,813	BTG2,EGR3,FOS,DUSP8,NBEA,BCL6,ID2,BCL2,TXNIP,FOSB,SYNPO,SGK1
gene_set_query	954	ZNF417	807	ARCHS4 Coexpression,1293;Enrichr Queries,1001;GTEx Coexpression,127	CHD9,VPS13C,CWC22,ATRX,TXNIP,TRPM7,SMCR8,YOD1,FOS,N4BP2,ZSWIM3
gene_set_query	955	ZNF592	807.3	ARCHS4 Coexpression,829;Enrichr Queries,1399;ReMap ChIP-seq,289;GTEx Coexpression,712	TXNIP,TNRC18,SMCR8,RELT,BANP
gene_set_query	956	ZNF679	807.3	ARCHS4 Coexpression,727;Enrichr Queries,675;GTEx Coexpression,1020	FRAT2,DDIT3,ID2,TXNIP,ZNF239,FOSB,MSMO1,FOS,ZNF534,TRIB1,SGK1,RGPD3
gene_set_query	957	HOXD8	807.7	ARCHS4 Coexpression,246;Enrichr Queries,1163;GTEx Coexpression,1014	EGR3,FZD4,COL6A1,TXNIP,GAS1,AMOTL2,FOS,SGK1,PARD3B
gene_set_query	958	SIX4	808	ARCHS4 Coexpression,870;Enrichr Queries,409;GTEx Coexpression,1145	BTG2,GADD45A,HMGA2,FOS,KTN1,GPR176,BCL6,ID2,TXNIP,GAS1,FOSB,SYNC,TRIB1,SGK1
gene_set_query	959	ZNF37A	808	ARCHS4 Coexpression,1517;Enrichr Queries,38;GTEx Coexpression,869	BTG2,CHD9,VPS13C,ANKRD12,ATRX,VPS13A,FOS,CCDC88A,CENPE,ARL5B,NBEA,PSD3,BCL2,CREBRF,TXNIP,NAA16,TRPM7,KIF20B,N4BP2
gene_set_query	960	ZNF2	808.5	ARCHS4 Coexpression,1273;Enrichr Queries,344	BTG2,GADD45A,FOS,FRAT2,BCL6,ID2,CREBRF,TXNIP,FOSB,CHAC1,TRIB1,SGK1
gene_set_query	961	ZNF695	809	ARCHS4 Coexpression,1564;Enrichr Queries,818;GTEx Coexpression,45	DHFR,CENPE,RMI2,MTHFD2,CCNF,CDC6,FOS,KIF20B,LMNB1
gene_set_query	962	ZNF133	809.3	ARCHS4 Coexpression,321;Enrichr Queries,1099;GTEx Coexpression,1008	NBEA,APC,STK36,GADD45A,CHD9,CCDC148,DDIT3,TXNIP,FOS,CLK4,LMNB1
gene_set_query	963	ARID5A	809.5	ARCHS4 Coexpression,1144;GTEx Coexpression,475	MAFF,RELT,GEM
gene_set_query	964	ZBED1	809.8	ARCHS4 Coexpression,1106;Enrichr Queries,924;ReMap ChIP-seq,171;GTEx Coexpression,1038	UNC45B,MIDN,BTG2,HIST1H4K,TECR,FOS,LMNB1,BCL6,MTHFD2,DDIT3,ID2,TXNIP,DGCR8,FOSB,HES1,SMCR8,TRIB1,SGK1
gene_set_query	965	ASCL1	810	ARCHS4 Coexpression,1333;Enrichr Queries,934;ReMap ChIP-seq,280;GTEx Coexpression,693	BTG2,HFM1,EGR3,CHRM4,DCLK2,FOS,LFNG,ID2,ATOH8,BCL2,GAS1,CHAC1,SGK1,BANP
gene_set_query	966	GCM1	811	ARCHS4 Coexpression,1130;Enrichr Queries,507;GTEx Coexpression,796	BTG2,EGR3,GADD45A,FOS,GEM,FRAT2,BCL6,ID2,DDIT3,MAFF,FOSB,SGK1,RELT
gene_set_query	967	ZNF232	811.7	ARCHS4 Coexpression,1361;Enrichr Queries,116;GTEx Coexpression,958	EGR3,CDC6,FOS,LMNB1,BCL6,MTHFD2,DDIT3,ID2,HLTF,MAFF,ZNF239,FOSB,SYNC,SGK1,ZNF202
gene_set_query	968	TFAP2E	811.7	ARCHS4 Coexpression,997;Enrichr Queries,628;GTEx Coexpression,810	BTG2,EGR3,GADD45A,FOS,SMAD6,CLK4,ASCL2,OXLD1,PSD3,TXNIP,FOSB,LMX1B,SGK1
gene_set_query	969	ZNF467	814	ARCHS4 Coexpression,574;Enrichr Queries,536;GTEx Coexpression,1332	LFNG,BTG2,FRAT2,BCL6,GADD45A,ID2,TXNIP,FOS,SYNPO,SMAD6,SGK1
gene_set_query	970	ZNF672	814	ARCHS4 Coexpression,1358;Enrichr Queries,459;GTEx Coexpression,625	UNC45B,IDI1,BTG2,GADD45A,SLCO5A1,FOS,BCL6,DDIT3,ID2,MAFF,TXNIP,TRIB1,SGK1
gene_set_query	971	POU4F3	814.3	ARCHS4 Coexpression,902;Enrichr Queries,1328;GTEx Coexpression,213	EGR3,MTHFD2,GADD45A,FOSB,RASAL2,LMX1B,FOS,PARD3B,LMNB1
gene_set_query	972	HSFY2	814.5	ARCHS4 Coexpression,800;GTEx Coexpression,829	MYH7B,NBEA,PSD3,RGPD3
gene_set_query	973	ZNF408	815	ARCHS4 Coexpression,1180;Enrichr Queries,1002;GTEx Coexpression,263	OXLD1,FRAT2,GADD45A,DDIT3,ID2,FOSB,SMCR8,CDC6,FOS,SGK1,ZSWIM3
gene_set_query	974	ZNF561	815.3	ARCHS4 Coexpression,1492;Enrichr Queries,274;GTEx Coexpression,680	MIDN,BTG2,GADD45A,CHD9,ANKRD12,ATRX,FOS,CLK4,CCDC88A,FAM135A,DDIT3,TXNIP,TRIB1,SGK1
gene_set_query	975	ZNF558	816.7	ARCHS4 Coexpression,1526;Enrichr Queries,424;GTEx Coexpression,500	BTG2,FOS,BCL6,MTHFD2,DDIT3,ID2,MAFF,CREBRF,TXNIP,TNRC18,TRPM7,TRIB1,SGK1,ZNF202
gene_set_query	976	ZFP57	818.3	ARCHS4 Coexpression,921;Enrichr Queries,825;GTEx Coexpression,709	BTG2,OXLD1,CHADL,ID2,PLP1,TXNIP,FOSB,CHAC1,FOS,SGK1,ASCL2,GEM
gene_set_query	977	PLAGL2	818.3	ARCHS4 Coexpression,562;Enrichr Queries,496;GTEx Coexpression,1397	LFNG,MIDN,BTG2,BCL6,MTHFD2,ID2,TXNIP,SMCR8,FOS,TRIB1,SGK1,LMNB1
gene_set_query	978	KDM2A	818.5	ARCHS4 Coexpression,465;GTEx Coexpression,1172	DGCR8,TXNIP,TNRC18,SMCR8
gene_set_query	979	ZNF425	818.7	ARCHS4 Coexpression,1414;Enrichr Queries,163;GTEx Coexpression,879	BTG2,GADD45A,FOS,LFNG,LMBRD2,MBLAC2,BCL6,DDIT3,ID2,MAFF,CREBRF,TXNIP,FOSB,CHAC1,TRIB1,SGK1
gene_set_query	980	MXD3	819.3	ARCHS4 Coexpression,926;Enrichr Queries,240;GTEx Coexpression,1292	BTG2,RMI2,CCNF,CDC6,FOS,LMNB1,DHFR,LFNG,CENPE,FRAT2,MTHFD2,ID2,KIF20B,TRIB1
gene_set_query	981	DMRTA2	820	ARCHS4 Coexpression,339;Enrichr Queries,1166;GTEx Coexpression,955	CCDC88A,LINGO1,MIDN,FAM135A,EGR3,TECR,HMGA2,HES1,LMX1B,FOS,FOXP2
gene_set_query	982	ZNF418	820.3	ARCHS4 Coexpression,659;Enrichr Queries,1056;GTEx Coexpression,746	LFNG,NBEA,ID2,FOSB,FOS,SGK1,CLK4,N4BP2
gene_set_query	983	UBP1	821	ARCHS4 Coexpression,874;Enrichr Queries,1122;GTEx Coexpression,467	BTG2,ID2,ATRX,TXNIP,TNRC18,SMCR8,PPIG,FOS,SGK1,LMNB1
gene_set_query	984	ZNF480	821	ARCHS4 Coexpression,972;Enrichr Queries,160;GTEx Coexpression,1331	BTG2,CHD9,CCDC148,CDC6,FOS,GNL1,LMNB1,CENPE,MTHFD2,ID2,TXNIP,ZNF239,ESF1,KIF20B,TRIB1,SGK1
gene_set_query	985	ATF5	821.7	ARCHS4 Coexpression,929;Enrichr Queries,315;GTEx Coexpression,1221	BTG2,TMPRSS6,GADD45A,FOS,BCL6,MTHFD2,DDIT3,ID2,MAFF,BCL2,TXNIP,FOSB,CHAC1,SGK1
gene_set_query	986	ZBTB39	822	ARCHS4 Coexpression,831;Enrichr Queries,348;GTEx Coexpression,1287	MIDN,BTG2,CHD9,YOD1,FOS,RGPD3,LMNB1,DHFR,BCL6,MTHFD2,TXNIP,TNRC18,TRIB1,SGK1,N4BP2
gene_set_query	987	ZNF264	822.3	ARCHS4 Coexpression,1449;Enrichr Queries,626;GTEx Coexpression,392	BTG2,CHD9,VPS13C,ANKRD12,DCLK2,YOD1,FOS,BCL6,NBEA,CWC22,CREBRF,TXNIP,SMCR8
gene_set_query	988	HNF1B	822.3	ARCHS4 Coexpression,1304;Enrichr Queries,1055;ReMap ChIP-seq,108	BTG2,HIST1H4K,FZD4,GADD45A,DUSP1,TECR,SAMD4A,YOD1,CDC6,FOS,SMAD6,FAM135A,BCL6,ID2,AMOTL2,HES1,SGK1
gene_set_query	989	NEUROG3	822.7	ARCHS4 Coexpression,791;Enrichr Queries,1057;GTEx Coexpression,620	LINGO1,BTG2,EGR3,APC,ID2,LMX1B,FOS,SGK1,DUSP8,ASCL2
gene_set_query	990	NKX24	825	ARCHS4 Coexpression,586;GTEx Coexpression,1064	DHFR,HLTF,CCNF,FOSB
gene_set_query	991	DLX5	825.3	ARCHS4 Coexpression,513;Enrichr Queries,530;GTEx Coexpression,1433	BTG2,EGR3,DCLK2,FOS,FOXP2,CCDC88A,BCL6,ID2,TXNIP,GAS1,FOSB,CEP170,SGK1
gene_set_query	992	ZNF736	825.5	ARCHS4 Coexpression,640;GTEx Coexpression,1011	VPS13C,BCL2,TRPM7,ZNF236
gene_set_query	993	ST18	825.7	ARCHS4 Coexpression,909;Enrichr Queries,1106;GTEx Coexpression,462	BTG2,NBEA,CHADL,PLP1,CEP170,FRMD4B,FOS,SGK1,FOXP2
gene_set_query	994	SNAPC4	826.3	ARCHS4 Coexpression,943;Enrichr Queries,1282;ReMap ChIP-seq,252;GTEx Coexpression,828	SLF1,SEC24A,RFX1,FOS,MTRNR2L1,ASCL2,LMNB1,STK36,FOSB,TXNIP,TNRC18,PKNOX1,TRIB1,SGK1,ZSWIM3
gene_set_query	995	MAF	826.3	ARCHS4 Coexpression,1574;Enrichr Queries,275;ReMap ChIP-seq,240;GTEx Coexpression,1216	MIDN,BTG2,HIST1H4K,GADD45A,CHRM4,TECR,FOS,GEM,BCL6,DDIT3,ID2,BCL2,FOSB,TXNIP,GAS1,HES1,SAMD1,TRIB1,SGK1
gene_set_query	996	ZNF701	826.3	ARCHS4 Coexpression,1625;Enrichr Queries,623;GTEx Coexpression,231	BTG2,CHD9,VPS13C,ANKRD12,SCLT1,FOS,CLK4,FRAT2,DDIT3,ID2,TXNIP,SMCR8,SGK1,ZSWIM3
gene_set_query	997	ZNF526	826.3	ARCHS4 Coexpression,1556;Enrichr Queries,253;GTEx Coexpression,670	MIDN,BTG2,CCNF,IER5L,RFX1,FOS,CENPE,FRAT2,DDIT3,ID2,CWC22,TXNIP,FOSB,SMCR8,TNRC18
gene_set_query	998	ZNF655	826.7	ARCHS4 Coexpression,764;Enrichr Queries,199;GTEx Coexpression,1517	BTG2,GADD45A,CHD9,VPS13C,ANKRD12,ATRX,FOS,CLK4,CCDC88A,BCL6,DDIT3,CREBRF,TXNIP,SGK1
gene_set_query	999	SP110	827	ARCHS4 Coexpression,740;Enrichr Queries,1258;GTEx Coexpression,483	BCL6,LRRK2,SCLT1,TXNIP,FOS,SGK1,RELT,CD244
gene_set_query	1000	ZNF585B	827	ARCHS4 Coexpression,1232;Enrichr Queries,152;GTEx Coexpression,1097	MYH7B,BTG2,CHD9,SAMD4A,FOS,NBEA,BCL6,ID2,BCL2,CREBRF,ZNF569,TXNIP,CHAC1,TRIB1,SGK1
gene_set_query	1001	BARHL2	827.3	ARCHS4 Coexpression,459;Enrichr Queries,1242;GTEx Coexpression,781	LINGO1,MIDN,EGR3,PSD3,RORB,LMX1B,FOS,DUSP8,CLK4
gene_set_query	1002	ZNF646	827.3	ARCHS4 Coexpression,346;Enrichr Queries,727;GTEx Coexpression,1409	BTG2,TBC1D2,FRAT2,BCL6,CHD9,PHF1,TXNIP,TNRC18,SMCR8,CHAC1,FOS
gene_set_query	1003	ZNF7	828	ARCHS4 Coexpression,1415;Enrichr Queries,576;GTEx Coexpression,493	BTG2,GADD45A,FOS,CLK4,MTHFD2,ID2,DGCR8,TXNIP,FOSB,TRIB1,SGK1,ZNF202,BANP
gene_set_query	1004	ZNF703	829.7	ARCHS4 Coexpression,1114;Enrichr Queries,90;GTEx Coexpression,1285	MIDN,BTG2,EGR3,GADD45A,IER5L,FOS,LFNG,BCL6,ID2,TXNIP,GAS1,FOSB,AMOTL2,TNRC18,SYNC,TRIB1,SGK1
gene_set_query	1005	ZNF445	830.3	ARCHS4 Coexpression,1451;Enrichr Queries,493;GTEx Coexpression,547	BTG2,CHD9,VPS13C,ATRX,LIN7A,FOS,CLK4,NBEA,PSD3,CREBRF,TXNIP,TRPM7,SGK1
gene_set_query	1006	GRHL1	831	ARCHS4 Coexpression,1602;Enrichr Queries,425;GTEx Coexpression,466	BTG2,EGR3,GADD45A,TECR,HMGCR,FOS,GEM,FAM135A,BCL6,ID2,MAFF,TXNIP,FOSB,SGK1
gene_set_query	1007	ZSCAN29	831.7	ARCHS4 Coexpression,264;Enrichr Queries,792;GTEx Coexpression,1439	BTG2,MIDN,CCNF,ANKRD12,ATRX,TECR,RFLNB,YOD1,FOS,LMNB1,BCL6,TXNIP,SGK1
gene_set_query	1008	ZNF395	833	ARCHS4 Coexpression,479;Enrichr Queries,454;GTEx Coexpression,1566	BTG2,GADD45A,FOS,HMGCR,BCL6,ID2,MAFF,BCL2,TXNIP,TNRC18,TRIB1,SGK1,SAMD1
gene_set_query	1009	LMX1A	833.3	ARCHS4 Coexpression,613;Enrichr Queries,1187;GTEx Coexpression,700	HFM1,EGR3,HES1,RFX1,LMX1B,FOS,SGK1,FOXP2
gene_set_query	1010	ZNF616	833.3	ARCHS4 Coexpression,1611;Enrichr Queries,518;GTEx Coexpression,371	BTG2,CHD9,GORAB,FOS,ID2,CWC22,ZNF569,TXNIP,ZNF239,TRPM7,KIF20B,TRIB1,SGK1
gene_set_query	1011	FOXJ3	835.3	ARCHS4 Coexpression,1210;Enrichr Queries,769;GTEx Coexpression,527	BCL6,KIAA2026,CHD9,GADD45A,ANKRD12,BCL2,HMGA2,SMCR8,PPIG,FOS,TRIB1,KTN1
gene_set_query	1012	BCL6B	835.3	ARCHS4 Coexpression,392;Enrichr Queries,964;GTEx Coexpression,1150	FZD4,MAFF,COL6A1,TXNIP,FOSB,FOS,SGK1,SYNPO,SMAD6
gene_set_query	1013	SP6	835.7	ARCHS4 Coexpression,762;Enrichr Queries,317;GTEx Coexpression,1428	MYH7B,BTG2,MIDN,EGR3,GADD45A,FOS,SMAD6,LFNG,MAFF,TXNIP,FOSB,AMOTL2,CHAC1,SGK1
gene_set_query	1014	ZNF333	836	ARCHS4 Coexpression,1471;Enrichr Queries,478;GTEx Coexpression,559	CHD9,VPS13C,ANKRD12,FOS,TTBK2,BCL6,ID2,CWC22,CREBRF,BCL2,TXNIP,FOSB,TNRC18
gene_set_query	1015	SIX3	836.3	ARCHS4 Coexpression,958;Enrichr Queries,1160;GTEx Coexpression,391	EGR3,CHRM4,ID2,MAFF,DCLK2,ECE2,RORB,LMX1B,FOS
gene_set_query	1016	OVOL1	837.3	ARCHS4 Coexpression,1309;Enrichr Queries,621;GTEx Coexpression,582	MYH7B,BTG2,EGR3,TECR,HMGCR,FOS,LFNG,FAM135A,MAFF,FOSB,CHAC1,TRIB1,SGK1
gene_set_query	1017	NEUROD1	837.5	ARCHS4 Coexpression,1385;Enrichr Queries,963;ReMap ChIP-seq,191;GTEx Coexpression,811	MIDN,BTG2,EGR3,CHRM4,PHF1,TECR,IER5L,RORB,FOS,CLK4,NBEA,ID2,PSD3,DGCR8,FOSB,TNRC18,HES1,SAMD1,SGK1
gene_set_query	1018	FOXD3	838.3	ARCHS4 Coexpression,846;Enrichr Queries,931;GTEx Coexpression,738	GPR176,EGR3,VPS13C,ID2,PLP1,HMGA2,LMX1B,FOS,CDC6,SGK1,PARD3B
gene_set_query	1019	CASZ1	840	ARCHS4 Coexpression,875;Enrichr Queries,250;GTEx Coexpression,1395	MYH7B,UNC45B,BTG2,EGR3,GADD45A,FOS,SMAD6,LFNG,BCL6,ID2,TXNIP,TNRC18,SYNPO,SGK1
gene_set_query	1020	ZNF846	841	ARCHS4 Coexpression,1109;Enrichr Queries,215;GTEx Coexpression,1199	BTG2,GADD45A,LRRK2,FOS,TTBK2,LMNB1,LFNG,BCL6,DDIT3,ID2,BCL2,CREBRF,TXNIP,FOSB,CHAC1
gene_set_query	1021	DNTTIP1	841.5	ARCHS4 Coexpression,894;GTEx Coexpression,789	FRAT2,RELT,TOMM6
gene_set_query	1022	ZNF610	841.7	ARCHS4 Coexpression,1532;Enrichr Queries,921;GTEx Coexpression,72	BTG2,CCDC148,FOS,GNL1,GEM,TTBK2,CCDC88A,NBEA,ID2,HLTF,CREBRF,ZNF569,TXNIP,FILIP1L
gene_set_query	1023	THAP7	842	ARCHS4 Coexpression,847;Enrichr Queries,1385;GTEx Coexpression,294	OXLD1,HFM1,STK36,PHF1,TECR,TXNIP,RFX1,FOS
gene_set_query	1024	RARB	843	Literature ChIP-seq,97;ARCHS4 Coexpression,1041;Enrichr Queries,666;GTEx Coexpression,1568	IDI1,BTG2,WDR37,CCDC148,FOS,CDC6,GNL1,FOXP2,LMBRD2,BCL6,CHADL,ID2,PSD3,HLTF,BCL2,TXNIP,GAS1,DGCR8,TRPM7,HES1,SGK1,SYNPO,SYNC
gene_set_query	1025	ZNF492	844.5	ARCHS4 Coexpression,1613;GTEx Coexpression,76	CENPE,RMI2,CCNF,CDC6,KIF20B,LMNB1
gene_set_query	1026	ZNF433	845	ARCHS4 Coexpression,953;Enrichr Queries,20;GTEx Coexpression,1562	BTG2,EGR3,GADD45A,CCDC148,FOS,LFNG,BCL6,NBEA,MTHFD2,DDIT3,ID2,MAFF,CREBRF,ZNF569,TXNIP,FOSB,CHAC1,SGK1
gene_set_query	1027	ZNF195	845.7	ARCHS4 Coexpression,968;Enrichr Queries,279;GTEx Coexpression,1290	IDI1,BTG2,GADD45A,CHD9,ANKRD12,ECE2,FOS,LMNB1,KTN1,CENPE,BCL6,PPIG,KIF20B,N4BP2
gene_set_query	1028	TSHZ2	846	ARCHS4 Coexpression,774;Enrichr Queries,721;GTEx Coexpression,1043	NBEA,FZD4,ID2,PSD3,COL6A1,GAS1,TXNIP,FOS,SYNPO,SGK1,LMNB1
gene_set_query	1029	KLF16	846.3	ARCHS4 Coexpression,1075;Enrichr Queries,350;GTEx Coexpression,1114	MIDN,BTG2,EGR3,CHRM4,IER5L,CDC6,FOS,BCL6,MTHFD2,MAFF,FOSB,TNRC18,TRIB1,SGK1
gene_set_query	1030	PLAG1	846.3	ARCHS4 Coexpression,1535;Enrichr Queries,70;GTEx Coexpression,934	BTG2,EGR3,VPS13C,HMGA2,FOS,GEM,BCL6,NBEA,ID2,MAFF,PSD3,BCL2,CREBRF,TXNIP,FOSB,TRPM7,SGK1
gene_set_query	1031	ARNT2	846.3	ARCHS4 Coexpression,242;Enrichr Queries,957;GTEx Coexpression,1340	LINGO1,EGR3,NBEA,ID2,PSD3,BCL2,DCLK2,FOS,SGK1,DUSP8
gene_set_query	1032	ZNF865	846.5	ARCHS4 Coexpression,737;GTEx Coexpression,956	UNC45B,MIDN,TNRC18,SYNC
gene_set_query	1033	ZNF205	846.7	ARCHS4 Coexpression,1178;Enrichr Queries,564;GTEx Coexpression,798	BTG2,IER5L,FOS,LFNG,BCL6,ID2,TXNIP,FOSB,TNRC18,AMOTL2,RELT,KBTBD8
gene_set_query	1034	ZNF821	846.7	ARCHS4 Coexpression,841;Enrichr Queries,255;GTEx Coexpression,1444	BTG2,EGR3,GADD45A,DCLK2,FOS,LFNG,BCL6,DDIT3,ID2,MAFF,TXNIP,FOSB,CEP170,TRIB1,SGK1
gene_set_query	1035	GLI4	848	ARCHS4 Coexpression,1087;GTEx Coexpression,609	OXLD1,TNRC18,KTN1
gene_set_query	1036	TLX2	849.3	ARCHS4 Coexpression,212;Enrichr Queries,1248;GTEx Coexpression,1088	DHFR,EGR3,ATOH8,FOSB,LMX1B,FOS,SMAD6,SAMD1,FOXP2,LMNB1
gene_set_query	1037	HOXA1	849.7	ARCHS4 Coexpression,812;Enrichr Queries,542;GTEx Coexpression,1195	BTG2,EGR3,SEC24A,HMGA2,FOS,CDC6,FAM135A,BCL6,ID2,MAFF,GAS1,FOSB,SGK1
gene_set_query	1038	GSX2	849.7	ARCHS4 Coexpression,273;Enrichr Queries,1241;GTEx Coexpression,1035	IDI1,EGR3,DCLK2,MSMO1,LMX1B,FOS,HMGCR,FOXP2
gene_set_query	1039	ZNF768	849.7	ARCHS4 Coexpression,907;Enrichr Queries,1265;GTEx Coexpression,377	LFNG,UNC45B,MIDN,TNRC18,FOS,SYNC,TRIB1,KTN1,LMNB1
gene_set_query	1040	HLF	850	ARCHS4 Coexpression,1051;Enrichr Queries,828;GTEx Coexpression,671	BTG2,EGR3,NBEA,BCL6,ID2,PSD3,TXNIP,FOSB,FOS,SGK1,FOXP2
gene_set_query	1041	ZBTB25	850.3	ARCHS4 Coexpression,1572;Enrichr Queries,147;GTEx Coexpression,832	BTG2,GADD45A,VPS13C,FOS,GEM,BCL6,DDIT3,ID2,MAFF,BCL2,CREBRF,TXNIP,FOSB,TRIB1,SGK1
gene_set_query	1042	MZF1	850.3	ARCHS4 Coexpression,746;Enrichr Queries,204;GTEx Coexpression,1601	BTG2,MIDN,EGR3,GADD45A,RFX1,FOS,BCL6,DDIT3,ID2,MAFF,TXNIP,FOSB,TNRC18,SGK1
gene_set_query	1043	FEZF2	850.7	ARCHS4 Coexpression,1107;Enrichr Queries,1267;GTEx Coexpression,178	LINGO1,MIDN,EGR3,APC,DCLK2,RORB,FOS,MDGA2
gene_set_query	1044	LHX9	851.3	ARCHS4 Coexpression,533;Enrichr Queries,982;GTEx Coexpression,1039	EGR3,NBEA,ID2,HMGA2,FOSB,DCLK2,CEP170,LMX1B,FOS,SGK1,FOXP2
gene_set_query	1045	ZFY	851.7	ARCHS4 Coexpression,890;Enrichr Queries,929;GTEx Coexpression,736	BTG2,EGR3,CREBRF,ESF1,FOSB,FOS,SGK1,PKNOX1,SAMD1,GEM,KTN1
gene_set_query	1046	ZNF431	852	ARCHS4 Coexpression,1469;Enrichr Queries,169;GTEx Coexpression,918	CHD9,ANKRD12,ATRX,VPS13A,YOD1,FOS,CENPE,ARL5B,FAM135A,NBEA,CREBRF,TXNIP,KIF20B,N4BP2
gene_set_query	1047	ZNF485	852.3	ARCHS4 Coexpression,784;Enrichr Queries,273;GTEx Coexpression,1500	BTG2,MIDN,HIST1H4K,FOS,BCL6,DDIT3,ID2,BCL2,TXNIP,ZNF239,CHAC1,TRIB1,SGK1,ZNF202
gene_set_query	1048	HAND1	852.3	ARCHS4 Coexpression,854;Enrichr Queries,942;GTEx Coexpression,761	EGR3,ID2,HMGA2,GAS1,AMOTL2,LMX1B,FOS,SMAD6,FOXP2,GEM
gene_set_query	1049	ZNF283	852.7	ARCHS4 Coexpression,1568;Enrichr Queries,736;GTEx Coexpression,254	NBEA,CHD9,CWC22,ATRX,ZNF569,TXNIP,TRPM7,YOD1,FOS,KIF20B,SGK1
gene_set_query	1050	CARF	854.5	ARCHS4 Coexpression,1462;GTEx Coexpression,247	KIAA2026,VPS13C,PPIG,ZNF236
gene_set_query	1051	ZNF613	854.7	ARCHS4 Coexpression,981;Enrichr Queries,783;GTEx Coexpression,800	CENPE,BCL6,DDIT3,ID2,CWC22,TXNIP,ZNF239,TNRC18,FOS,TRIB1,SGK1,ZSWIM3
gene_set_query	1052	BHLHA9	855	ARCHS4 Coexpression,1081;GTEx Coexpression,629	LINGO1,FRAT2,RORB
gene_set_query	1053	BATF3	855.7	ARCHS4 Coexpression,1132;Enrichr Queries,596;GTEx Coexpression,839	BTG2,EGR3,BCL6,MTHFD2,SH3KBP1,GADD45A,ID2,MAFF,FOSB,FOS,SGK1
gene_set_query	1054	ZNF423	856.3	ARCHS4 Coexpression,775;Enrichr Queries,1266;GTEx Coexpression,528	LINGO1,NBEA,COL6A1,DCLK2,SLC50A1,FOS,SYNPO,SYNC,SGK1
gene_set_query	1055	HNF4G	857.6	ARCHS4 Coexpression,1325;ENCODE ChIP-seq,116;Enrichr Queries,1202;ReMap ChIP-seq,119;GTEx Coexpression,1526	MIDN,RMI2,BTG2,CHD9,DUSP1,RFX1,SLC50A1,FOS,FOXP2,BCL6,FOSB,TNRC18,HES1,TRIB1,SAMD1,SGK1,BANP,ZSWIM3
gene_set_query	1056	ZNF34	858.3	ARCHS4 Coexpression,1327;Enrichr Queries,89;GTEx Coexpression,1159	BTG2,EGR3,GADD45A,FOS,CLK4,GEM,BCL6,DDIT3,ID2,MAFF,CREBRF,TXNIP,ZNF239,FOSB,TRIB1,SGK1
gene_set_query	1057	TBX1	858.3	ARCHS4 Coexpression,1252;Enrichr Queries,267;GTEx Coexpression,1056	MYH7B,BTG2,EGR3,FOS,SMAD6,FOXP2,LFNG,COL6A1,ATOH8,TXNIP,FOSB,LMX1B,SYNC,SGK1
gene_set_query	1058	PRDM12	859.3	ARCHS4 Coexpression,208;Enrichr Queries,1186;GTEx Coexpression,1184	LINGO1,EGR3,RTN4RL1,ATOH8,IER5L,GAS1,LIN7A,ECE2,LMX1B,FOS,FOXP2
gene_set_query	1059	GTF2IRD2B	859.7	ARCHS4 Coexpression,769;Enrichr Queries,295;GTEx Coexpression,1515	MYH7B,BTG2,FOS,LMNB1,LFNG,BCL6,NBEA,DDIT3,ID2,ATOH8,BCL2,CREBRF,TXNIP,SGK1
gene_set_query	1060	SGSM2	860	ARCHS4 Coexpression,411;GTEx Coexpression,1309	LINGO1,DCLK2,TNRC18,DUSP8
gene_set_query	1061	ETV2	860.3	Literature ChIP-seq,148;ARCHS4 Coexpression,1229;Enrichr Queries,533;GTEx Coexpression,1531	MYH7B,BTG2,SGIP1,FOS,SMAD6,ASCL2,BCL6,ID2,MAFF,HLTF,FOSB,AMOTL2,LMX1B,SGK1,TRIB1
gene_set_query	1062	UNCX	862	ARCHS4 Coexpression,462;Enrichr Queries,1339;GTEx Coexpression,785	LINGO1,MIDN,EGR3,PSD3,LMX1B,FOS,DUSP8,CLK4
gene_set_query	1063	CENPX	862	GTEx Coexpression,862	KIAA2026,VPS13C
gene_set_query	1064	ZNF689	863.3	ARCHS4 Coexpression,185;Enrichr Queries,898;GTEx Coexpression,1507	MIDN,RMI2,GMEB2,FOS,CDC6,LMNB1,LFNG,DHFR,CENPE,TRIB1,SGK1,KIF20B,ZSWIM3
gene_set_query	1065	CENPB	864	ARCHS4 Coexpression,989;Enrichr Queries,1270;GTEx Coexpression,333	CHADL,ID2,PLP1,TXNIP,TNRC18,FOS,SAMD1,SGK1
gene_set_query	1066	MECOM	864	Literature ChIP-seq,124;ARCHS4 Coexpression,887;GTEx Coexpression,1581	BTG2,WDR37,VPS13C,HMGA2,RFX1,TTBK2,LFNG,TXNIP,TNRC18,TRIB1,SGK1,FNIP2,RELT,CD244,ZSWIM3,TOMM6
gene_set_query	1067	ZNF681	864.3	ARCHS4 Coexpression,1408;Enrichr Queries,1116;GTEx Coexpression,69	CENPE,RMI2,SLF1,MBLAC2,NBEA,CCNF,PSD3,FOS,KIF20B,N4BP2,LMNB1
gene_set_query	1068	OVOL3	864.5	ARCHS4 Coexpression,265;GTEx Coexpression,1464	BCL6,STK36,GADD45A,FOS
gene_set_query	1069	POU1F1	866	ARCHS4 Coexpression,414;Enrichr Queries,1075;GTEx Coexpression,1109	LINGO1,HFM1,BCL6,DUSP1,DDIT3,FOSB,RORB,FOS,SGK1
gene_set_query	1070	ZNF282	866	ARCHS4 Coexpression,863;Enrichr Queries,775;GTEx Coexpression,960	CCDC88A,MIDN,FRAT2,BCL6,DDIT3,TNRC18,RFX1,CDC6,FOS,TRIB1,ASCL2,LMNB1
gene_set_query	1071	FOXD4	866.3	ARCHS4 Coexpression,606;Enrichr Queries,805;GTEx Coexpression,1188	DHFR,LINGO1,EGR3,GADD45A,ID2,PSD3,ATOH8,FOSB,LMX1B,FOS,SGK1,TTBK2
gene_set_query	1072	AIRE	866.7	ARCHS4 Coexpression,1282;Enrichr Queries,954;GTEx Coexpression,364	LFNG,BCL6,ID2,DCLK2,TXNIP,ECE2,FOS,MDGA2,SGK1,CD244
gene_set_query	1073	ZSCAN10	867	ARCHS4 Coexpression,573;Enrichr Queries,1088;GTEx Coexpression,940	LINGO1,GPR176,RMI2,WDR37,FRAT2,ID2,PLP1,CHAC1,FOS,SGK1,LMNB1
gene_set_query	1074	ZNF765	867.3	ARCHS4 Coexpression,1429;Enrichr Queries,1017;GTEx Coexpression,156	SEC24A,APC,CHD9,CWC22,ATRX,BCL2,VPS13A,TRPM7,SMCR8,SGK1,N4BP2
gene_set_query	1075	ZNF230	868	ARCHS4 Coexpression,1359;Enrichr Queries,354;GTEx Coexpression,891	BTG2,CHD9,SCLT1,FOS,HMGCR,CLK4,LFNG,FRAT2,BCL6,ID2,ZNF569,TXNIP,FOSB,KIF20B
gene_set_query	1076	ZNF580	868.3	ARCHS4 Coexpression,1038;Enrichr Queries,557;GTEx Coexpression,1010	MIDN,BTG2,BCL6,GADD45A,ID2,IER5L,TXNIP,FOSB,TNRC18,FOS,SGK1
gene_set_query	1077	ZBTB14	868.5	ARCHS4 Coexpression,946;GTEx Coexpression,791	DHFR,MBLAC2,TXNIP
gene_set_query	1078	ZIC1	868.7	ARCHS4 Coexpression,666;Enrichr Queries,1054;GTEx Coexpression,886	EGR3,BCL6,ID2,PSD3,TXNIP,DCLK2,FOS,SGK1,CLK4
gene_set_query	1079	ZSCAN2	869	ARCHS4 Coexpression,1615;Enrichr Queries,581;GTEx Coexpression,411	BTG2,GADD45A,DERL2,FOS,BCL6,GSTA2,ID2,BCL2,TXNIP,FOSB,NAA16,TRIB1,SGK1
gene_set_query	1080	NKX61	870.5	ARCHS4 Coexpression,933;GTEx Coexpression,808	DCLK2,TNRC18,HES1,FOXP2
gene_set_query	1081	TCF23	870.7	ARCHS4 Coexpression,1585;Enrichr Queries,697;GTEx Coexpression,330	BTG2,FZD4,FOS,GEM,MTHFD2,COL6A1,MAFF,GAS1,FOSB,TNRC18,CHAC1,SGK1
gene_set_query	1082	NR1H2	871	ARCHS4 Coexpression,1421;Enrichr Queries,903;ReMap ChIP-seq,4;GTEx Coexpression,1156	MIDN,BTG2,HIST1H4K,GADD45A,DUSP1,TECR,YOD1,CDC6,FOS,SLC50A1,LFNG,FRAT2,DDIT3,ID2,TXNIP,FOSB,TNRC18,AMOTL2,HES1,CHAC1,SYNC,TRIB1,SGK1
gene_set_query	1083	ZNF766	872	ARCHS4 Coexpression,1046;Enrichr Queries,785;ReMap ChIP-seq,242;GTEx Coexpression,1415	BTG2,RMI2,SLF1,CHD9,VPS13C,ANKRD12,ATRX,YOD1,FOS,GPR176,MTHFD2,HLTF,CREBRF,ZNF239,TXNIP,TNRC18
gene_set_query	1084	PITX3	872	ARCHS4 Coexpression,810;Enrichr Queries,807;GTEx Coexpression,999	UNC45B,BTG2,EGR3,RTN4RL1,ATOH8,FOSB,LMX1B,FOS,SYNC,SGK1,SYNPO
gene_set_query	1085	SRY	872.3	Literature ChIP-seq,123;ARCHS4 Coexpression,1176;Enrichr Queries,812;GTEx Coexpression,1378	EGR3,BCL6,ID2,PLP1,HMGA2,FOSB,RORB,FOS,SLC50A1,ZFY,FOXP2
gene_set_query	1086	GLIS3	872.3	ARCHS4 Coexpression,466;Enrichr Queries,980;GTEx Coexpression,1171	TECR,PSD3,COL6A1,SAMD4A,DCLK2,FOS,SGK1,FILIP1L,GEM,PARD3B
gene_set_query	1087	ZNF687	872.3	ARCHS4 Coexpression,626;Enrichr Queries,1237;GTEx Coexpression,754	MIDN,FRAT2,GMEB2,BCL6,TNRC18,SMCR8,FOS,LMNB1
gene_set_query	1088	ZNF709	873.7	ARCHS4 Coexpression,1030;Enrichr Queries,919;GTEx Coexpression,672	BTG2,NBEA,CHD9,HLTF,ANKRD12,CREBRF,ZNF569,TXNIP,FOSB,FOS,LMNB1
gene_set_query	1089	RXRB	874	ARCHS4 Coexpression,760;Enrichr Queries,886;GTEx Coexpression,976	LFNG,BTG2,BCL6,DDIT3,ID2,PHF1,ESF1,TXNIP,FOS,SGK1
gene_set_query	1090	BNC1	875	ARCHS4 Coexpression,925;Enrichr Queries,833;GTEx Coexpression,867	TBC1D2,FAM135A,EGR3,TECR,TXNIP,HMGA2,GAS1,FOSB,AMOTL2,FOS,SGK1,GEM
gene_set_query	1091	ZNF19	875.7	ARCHS4 Coexpression,1418;Enrichr Queries,408;GTEx Coexpression,801	MIDN,BTG2,CCDC148,PHF1,FOS,BCL6,STK36,ATOH8,CREBRF,TXNIP,ZNF239,SGK1,CMTR2
gene_set_query	1092	ZNF554	877.7	ARCHS4 Coexpression,1432;Enrichr Queries,342;GTEx Coexpression,859	BTG2,GADD45A,FOS,LMBRD2,MBLAC2,BCL6,NBEA,DDIT3,ID2,MAFF,CREBRF,TXNIP,FOSB,CHAC1
gene_set_query	1093	GATA5	877.7	ARCHS4 Coexpression,721;Enrichr Queries,937;GTEx Coexpression,975	LINGO1,EGR3,STK36,GSTA2,GAS1,FOSB,LMX1B,FOS,SMAD6
gene_set_query	1094	REPIN1	878.7	ARCHS4 Coexpression,726;Enrichr Queries,853;GTEx Coexpression,1057	BTG2,BCL6,GADD45A,ID2,TXNIP,TNRC18,RASAL2,FOS,TRIB1,SGK1,LMNB1
gene_set_query	1095	ZSCAN4	880.3	ARCHS4 Coexpression,496;Enrichr Queries,949;GTEx Coexpression,1196	EGR3,FRAT2,CCDC148,DDIT3,MAFF,TXNIP,FOSB,HES1,FOS,ZNF534,SGK1
gene_set_query	1096	ZNF142	880.3	ARCHS4 Coexpression,747;Enrichr Queries,1307;GTEx Coexpression,587	NBEA,DGCR8,TNRC18,AMOTL2,SMCR8,FOS,SGK1
gene_set_query	1097	PKNOX2	881	ARCHS4 Coexpression,609;Enrichr Queries,1051;GTEx Coexpression,983	LINGO1,EGR3,ID2,SAMD4A,GAS1,HMGA2,TNRC18,FOS,SYNPO,FNIP2
gene_set_query	1098	DUXA	881.3	ARCHS4 Coexpression,763;Enrichr Queries,1292;GTEx Coexpression,589	EGR3,FRAT2,NHS,HMGA2,LMX1B,FOS,ZNF534,FILIP1L
gene_set_query	1099	GSC	882.7	ARCHS4 Coexpression,797;Enrichr Queries,1146;GTEx Coexpression,705	EGR3,FZD4,GADD45A,RTN4RL1,GAS1,AMOTL2,LMX1B,FOS,SMAD6
gene_set_query	1100	BRF2	882.7	ARCHS4 Coexpression,1224;ReMap ChIP-seq,246;GTEx Coexpression,1178	DUSP1,SGIP1,CHADL,HMGA2,FOSB,SYNC,PKNOX1,KIF20B,ASCL2,TOMM6
gene_set_query	1101	ZNF385A	883.3	ARCHS4 Coexpression,507;Enrichr Queries,896;GTEx Coexpression,1247	LFNG,BTG2,TBC1D2,BCL6,ID2,TECR,TXNIP,FOSB,FOS,SGK1,RELT
gene_set_query	1102	MYF5	883.7	ARCHS4 Coexpression,867;Enrichr Queries,1066;GTEx Coexpression,718	UNC45B,GPR176,EGR3,GADD45A,MAFF,ATOH8,FOSB,FOS,SYNC,SGK1
gene_set_query	1103	ZNF512	884.3	ARCHS4 Coexpression,706;Enrichr Queries,1208;GTEx Coexpression,739	LFNG,VPS13C,TXNIP,TNRC18,CEP170,FOS,HMGCR,TRIB1,LMNB1
gene_set_query	1104	LHX8	885	ARCHS4 Coexpression,453;Enrichr Queries,1178;GTEx Coexpression,1024	EGR3,CHRM4,FOSB,CEP170,RORB,LMX1B,FOS,HMGCR,N4BP2
gene_set_query	1105	MYCL	885	ARCHS4 Coexpression,359;GTEx Coexpression,1411	LFNG,MIDN,FRAT2,TXNIP
gene_set_query	1106	NHLH2	885	ARCHS4 Coexpression,104;Enrichr Queries,1348;GTEx Coexpression,1203	LINGO1,BTG2,MIDN,PSD3,DCLK2,LIN7A,CEP170,FOS,FOXP2
gene_set_query	1107	PRDM13	885.7	ARCHS4 Coexpression,1161;Enrichr Queries,1172;GTEx Coexpression,324	DHFR,RMI2,EGR3,SH3KBP1,CCNF,LMX1B,FOS,SGK1,FOXP2,LMNB1
gene_set_query	1108	CRX	886.3	Literature ChIP-seq,128;ARCHS4 Coexpression,980;Enrichr Queries,1165;GTEx Coexpression,1272	SEC24A,BCL6,APC,TMPRSS6,FOSB,DERL2,RORB,LMX1B,FOS,GEM,LMNB1
gene_set_query	1109	NR3C2	886.3	ARCHS4 Coexpression,808;Enrichr Queries,671;GTEx Coexpression,1180	OXLD1,BCL6,NBEA,ID2,VPS13C,PSD3,BCL2,TXNIP,FOSB,FOS,SGK1,SYNPO
gene_set_query	1110	HOXC9	886.5	Literature ChIP-seq,141;ARCHS4 Coexpression,822;Enrichr Queries,1279;GTEx Coexpression,1304	MYH7B,IER5L,HMGA2,YOD1,FOS,ECE2,SMAD6,DHFR,CCDC88A,MTHFD2,ID2,HLTF,ESF1,SMCR8,HES1,PPIG,SYNC,SGK1
gene_set_query	1111	CENPT	886.7	ARCHS4 Coexpression,1510;Enrichr Queries,520;GTEx Coexpression,630	BTG2,CCNF,CDC6,FOS,CLK4,LMNB1,CENPE,MTHFD2,DGCR8,TXNIP,KIF20B,SGK1
gene_set_query	1112	FOXQ1	887.7	ARCHS4 Coexpression,548;Enrichr Queries,606;GTEx Coexpression,1509	BTG2,GADD45A,MSMO1,FOS,SMAD6,GEM,BCL6,ID2,TXNIP,FOSB,TNRC18,HES1,SGK1
gene_set_query	1113	PRDM6	890	ARCHS4 Coexpression,960;Enrichr Queries,1274;GTEx Coexpression,436	NHS,GAS1,LMX1B,FILIP1L,SMAD6,PKNOX1,GEM,FOXP2
gene_set_query	1114	ZNF560	890	ARCHS4 Coexpression,284;Enrichr Queries,1130;GTEx Coexpression,1256	GPR176,PLP1,FOSB,ESF1,CHAC1,FOS,ZNF534,MDGA2,KIF20B,RGPD3
gene_set_query	1115	IRX2	891	ARCHS4 Coexpression,351;Enrichr Queries,951;GTEx Coexpression,1371	BTG2,ID2,TXNIP,GAS1,FOSB,DCLK2,HMGA2,HES1,FOS,LMX1B,SGK1
gene_set_query	1116	ZNF430	891	ARCHS4 Coexpression,1478;Enrichr Queries,1045;GTEx Coexpression,150	RMI2,FAM135A,CHD9,CCNF,ANKRD12,CREBRF,TXNIP,YOD1,HMGCR,FOS,N4BP2
gene_set_query	1117	MSANTD1	891.5	ARCHS4 Coexpression,655;GTEx Coexpression,1128	GNL1,CLK4,KTN1
gene_set_query	1118	ZNF691	891.7	ARCHS4 Coexpression,1216;Enrichr Queries,629;GTEx Coexpression,830	BTG2,GADD45A,FOS,GNL1,BCL6,DDIT3,ID2,MAFF,TXNIP,TRIB1,SGK1,ZSWIM3,TOMM6
gene_set_query	1119	ZNF428	891.7	ARCHS4 Coexpression,403;Enrichr Queries,1276;GTEx Coexpression,996	LINGO1,BTG2,MIDN,ID2,DCLK2,TXNIP,FOS
gene_set_query	1120	ZNF8	892	ARCHS4 Coexpression,1542;Enrichr Queries,242	BTG2,CHD9,ATRX,HMGA2,FOS,NBEA,DDIT3,ID2,PSD3,BCL2,TXNIP,AMOTL2,SGK1
gene_set_query	1121	ZNF707	892	ARCHS4 Coexpression,1314;Enrichr Queries,353;GTEx Coexpression,1009	MIDN,BTG2,GMEB2,GADD45A,FOS,LFNG,BCL6,DDIT3,ID2,CHAC1,TRIB1,SGK1,BANP
gene_set_query	1122	ZNF790	893.3	ARCHS4 Coexpression,1394;Enrichr Queries,489;GTEx Coexpression,797	IDI1,BTG2,GADD45A,FOS,GEM,BCL6,COL6A1,ZNF569,ESF1,TXNIP,FOSB,SGK1
gene_set_query	1123	ZNF416	893.3	ARCHS4 Coexpression,1062;Enrichr Queries,137;GTEx Coexpression,1481	IDI1,BTG2,GADD45A,MSMO1,FOS,GEM,DDIT3,ID2,ZNF569,TXNIP,FOSB,CHAC1,TRIB1,SGK1,ZSWIM3
gene_set_query	1124	ZNF284	893.7	ARCHS4 Coexpression,1566;Enrichr Queries,575;GTEx Coexpression,540	FOS,LFNG,BCL6,NBEA,ID2,CWC22,CREBRF,TXNIP,ZNF239,FOSB,TRPM7,CHAC1,ZSWIM3
gene_set_query	1125	TBXT	894.3	ARCHS4 Coexpression,1213;Enrichr Queries,1250;ReMap ChIP-seq,27;GTEx Coexpression,1087	MIDN,HFM1,SH3KBP1,CHD9,CHRM4,CREBL2,CDC6,FOS,SMAD6,LMNB1,LFNG,TBC1D2,KIAA2026,RTN4RL1,MTHFD2,ID2,ATOH8,TNRC18,AMOTL2,HES1,LMX1B,SGK1
gene_set_query	1126	ZBTB8A	894.5	ARCHS4 Coexpression,1600;GTEx Coexpression,189	CHD9,ATRX,AMOTL2,PARD3B
gene_set_query	1127	HLX	894.7	ARCHS4 Coexpression,903;Enrichr Queries,568;GTEx Coexpression,1213	BTG2,GADD45A,RFLNB,FOS,FRAT2,BCL6,ID2,MAFF,TXNIP,FOSB,TRIB1,SGK1,RELT
gene_set_query	1128	DOT1L	894.7	ARCHS4 Coexpression,575;Enrichr Queries,654;GTEx Coexpression,1455	MIDN,BTG2,BCL6,MAFF,FOSB,TNRC18,FOS,TRIB1,SGK1,LMNB1
gene_set_query	1129	ZNF251	895	ARCHS4 Coexpression,789;Enrichr Queries,739;GTEx Coexpression,1157	BCL6,GADD45A,CHD9,DDIT3,ID2,COL6A1,TXNIP,CEP170,FOS,TRIB1,SGK1,CLK4
gene_set_query	1130	TCF15	896	ARCHS4 Coexpression,881;Enrichr Queries,1216;GTEx Coexpression,591	DHFR,MYH7B,UNC45B,BTG2,ID2,TXNIP,FOS,SGK1,TOMM6
gene_set_query	1131	HOXB5	896	ARCHS4 Coexpression,741;Enrichr Queries,537;GTEx Coexpression,1410	BTG2,FZD4,ID2,COL6A1,TXNIP,HMGA2,GAS1,FOSB,FOS,SMAD6,SGK1
gene_set_query	1132	ZNF891	897.5	ARCHS4 Coexpression,1474;GTEx Coexpression,321	CWC22,ZNF569,ZNF239,PPIG
gene_set_query	1133	ZFP41	898.3	ARCHS4 Coexpression,1037;Enrichr Queries,367;GTEx Coexpression,1291	BTG2,CCNF,IER5L,CDC6,FOS,GNL1,LMNB1,BCL6,ID2,BCL2,TXNIP,TNRC18,TRIB1
gene_set_query	1134	HOXB13	898.5	ARCHS4 Coexpression,795;Enrichr Queries,936;ReMap ChIP-seq,265;GTEx Coexpression,1598	BTG2,HMGA2,YOD1,CREBL2,LIN7A,FOS,FAM135A,RTN4RL1,ID2,ESF1,TXNIP,LMX1B,FILIP1L,SGK1,FNIP2
gene_set_query	1135	HMX1	899	ARCHS4 Coexpression,767;Enrichr Queries,1327;GTEx Coexpression,603	DHFR,EGR3,DCLK2,LMX1B,FOS,MDGA2,SAMD1
gene_set_query	1136	PAX3	899.7	ARCHS4 Coexpression,169;Enrichr Queries,1080;GTEx Coexpression,1450	IDI1,ID2,BCL2,HMGA2,DCLK2,MSMO1,CEP170,LMX1B,FOS,HMGCR,FOXP2
gene_set_query	1137	CTCFL	901	ARCHS4 Coexpression,1430;ENCODE ChIP-seq,94;Enrichr Queries,1182;ReMap ChIP-seq,281;GTEx Coexpression,1518	MIDN,BTG2,CHD9,SH3KBP1,CHRM4,GPR176,STK36,PSD3,TNRC18,SAMD1,N4BP2,RELT,BANP,HFM1,DUSP1,VPS13C,VPS13A,FOS,FRMD4B,MBLAC2,BCL6,RTN4RL1,MAFF,FOSB,TXNIP,ZNF236,TOMM6
gene_set_query	1138	NR2E3	901	ARCHS4 Coexpression,967;Enrichr Queries,835	BCL6,ID2,ATOH8,HMGA2,FOSB,RORB,FOS,SGK1,PKNOX1
gene_set_query	1139	ZNF615	901.3	ARCHS4 Coexpression,1040;Enrichr Queries,741;GTEx Coexpression,923	BTG2,NBEA,BCL6,CHD9,ID2,ATRX,HLTF,CREBRF,ZNF569,TXNIP,FOS
gene_set_query	1140	ZNF714	903	ARCHS4 Coexpression,1619;Enrichr Queries,966;GTEx Coexpression,124	DHFR,CENPE,RMI2,MBLAC2,CHD9,CCNF,CDC6,KIF20B,N4BP2,LMNB1
gene_set_query	1141	RORC	903.3	ARCHS4 Coexpression,647;Enrichr Queries,603;GTEx Coexpression,1460	MYH7B,UNC45B,BTG2,GADD45A,TMPRSS6,FOS,LFNG,BCL6,ID2,TXNIP,TRIB1,SGK1,SYNPO
gene_set_query	1142	TMF1	904.5	ARCHS4 Coexpression,204;GTEx Coexpression,1605	CHD9,SGIP1,VPS13C,ANKRD12,SAMD1
gene_set_query	1143	HSFX2	905	ARCHS4 Coexpression,905	MYH7B,RGPD3
gene_set_query	1144	NR2F6	905	ARCHS4 Coexpression,1203;Enrichr Queries,1091;ReMap ChIP-seq,44;GTEx Coexpression,1282	MIDN,RMI2,BTG2,SEC24A,TMPRSS6,GADD45A,CHD9,DUSP1,TECR,HMGA2,SLC50A1,FOS,ID2,TXNIP,FOSB,TNRC18,HES1,TRIB1,SAMD1,SGK1
gene_set_query	1145	PCGF6	906.3	ARCHS4 Coexpression,766;Enrichr Queries,642;GTEx Coexpression,1311	DHFR,CENPE,MTHFD2,GADD45A,CCNF,TXNIP,TNRC18,CDC6,FOS,SYNC,KIF20B,LMNB1
gene_set_query	1146	ZSCAN5C	907.7	ARCHS4 Coexpression,1382;Enrichr Queries,1218;GTEx Coexpression,123	DHFR,CENPE,MYH7B,ATOH8,GAS1,CDC6,ZNF534,ZFY,LMNB1,ZSWIM3
gene_set_query	1147	CAMTA2	908.3	ARCHS4 Coexpression,418;Enrichr Queries,918;GTEx Coexpression,1389	BTG2,BCL6,DDIT3,ID2,PHF1,TXNIP,TNRC18,FOS,SGK1,SYNPO,DUSP8
gene_set_query	1148	ZNF670	908.5	ARCHS4 Coexpression,1545;Enrichr Queries,272	GADD45A,CDC6,FOS,LMNB1,CENPE,ARL5B,DDIT3,ID2,MAFF,TXNIP,KIF20B,KBTBD8
gene_set_query	1149	DLX6	911	ARCHS4 Coexpression,467;Enrichr Queries,1155;GTEx Coexpression,1111	CCDC88A,EGR3,CHRM4,ID2,SLCO5A1,CEP170,LMX1B,FOS,FOXP2
gene_set_query	1150	PRR12	911.3	ARCHS4 Coexpression,731;Enrichr Queries,1308;GTEx Coexpression,695	MIDN,DGCR8,TNRC18,RFX1,FOS
gene_set_query	1151	FLYWCH1	911.5	ARCHS4 Coexpression,689;GTEx Coexpression,1134	TNRC18,DUSP8,CLK4
gene_set_query	1152	ZNF219	912.3	ARCHS4 Coexpression,801;Enrichr Queries,987;GTEx Coexpression,949	BTG2,MIDN,BCL6,GADD45A,ID2,TXNIP,TNRC18,FOS,SGK1,FOXP2
gene_set_query	1153	ZNF598	913.3	ARCHS4 Coexpression,598;Enrichr Queries,1362;GTEx Coexpression,780	MIDN,DCLK2,TNRC18,FOS,SGK1,SAMD1,ZNF202,LMNB1
gene_set_query	1154	HESX1	913.7	ARCHS4 Coexpression,937;Enrichr Queries,1228;GTEx Coexpression,576	CENPE,RMI2,FRAT2,BCL6,ID2,FOSB,ESF1,FOS,KIF20B
gene_set_query	1155	GPBP1L1	915	ARCHS4 Coexpression,918;GTEx Coexpression,912	DCLK2,SMCR8,CMTR2,LMNB1
gene_set_query	1156	RAG1	915.3	ARCHS4 Coexpression,792;Enrichr Queries,1012;GTEx Coexpression,942	CENPE,BTG2,BCL6,GORAB,BCL2,TXNIP,FOS,SGK1,CMTR2,LMNB1
gene_set_query	1157	TAL2	915.3	ARCHS4 Coexpression,266;Enrichr Queries,1212;GTEx Coexpression,1268	CENPE,EGR3,GADD45A,ID2,HMGA2,SLCO5A1,MSMO1,FOS,SYNC,N4BP2
gene_set_query	1158	ZNF266	916.7	ARCHS4 Coexpression,416;Enrichr Queries,932;GTEx Coexpression,1402	BTG2,ID2,ATRX,TXNIP,FOS,SGK1,SYNC,CLK4,LMNB1
gene_set_query	1159	ZNF444	916.7	ARCHS4 Coexpression,241;Enrichr Queries,1188;GTEx Coexpression,1321	MIDN,BTG2,BCL6,PHF1,TNRC18,RASAL2,RFX1,FOS,DUSP8
gene_set_query	1160	GCM2	917.7	ARCHS4 Coexpression,1280;Enrichr Queries,1256;GTEx Coexpression,217	EGR3,ID2,TECR,TRPM7,LMX1B,FOS,SGK1,ASCL2
gene_set_query	1161	HES7	917.7	ARCHS4 Coexpression,1288;Enrichr Queries,8;GTEx Coexpression,1457	MIDN,BTG2,EGR3,GADD45A,IER5L,HMGA2,FOS,SMAD6,LFNG,BCL6,ID2,MAFF,ATOH8,TXNIP,FOSB,CHAC1,TRIB1,SGK1
gene_set_query	1162	ZNF718	918	ARCHS4 Coexpression,1626;Enrichr Queries,922;GTEx Coexpression,206	ATRX,FOS,BCL6,NBEA,CWC22,PSD3,BCL2,CREBRF,TXNIP,TRPM7,PPIG,SGK1
gene_set_query	1163	ETV3L	918.3	ARCHS4 Coexpression,855;Enrichr Queries,1093;GTEx Coexpression,807	BTG2,EGR3,SH3KBP1,SGIP1,MAFF,RASL11A,BCL2,FOSB,SGK1,GEM
gene_set_query	1164	PLAGL1	918.7	ARCHS4 Coexpression,864;Enrichr Queries,406;GTEx Coexpression,1486	BTG2,TMPRSS6,FOS,GEM,FAM135A,BCL6,ID2,MAFF,COL6A1,TXNIP,GAS1,FOSB,SGK1
gene_set_query	1165	TBX19	920.3	ARCHS4 Coexpression,1496;Enrichr Queries,142;GTEx Coexpression,1123	BTG2,HFM1,EGR3,GADD45A,FOS,GEM,BCL6,DDIT3,ID2,MAFF,BCL2,TXNIP,FOSB,CHAC1,SGK1
gene_set_query	1166	ZNF684	921	ARCHS4 Coexpression,1459;Enrichr Queries,162;GTEx Coexpression,1142	SLF1,TMPRSS6,GADD45A,FOS,EFCAB7,CLK4,LMNB1,CENPE,MTHFD2,DDIT3,ID2,TXNIP,KIF20B,TRIB1,SGK1
gene_set_query	1167	ZNF562	922	ARCHS4 Coexpression,1456;Enrichr Queries,484;GTEx Coexpression,826	BTG2,CHD9,VPS13C,ANKRD12,ATRX,YOD1,FOS,KTN1,FAM135A,CREBRF,TXNIP,TRIB1,SGK1
gene_set_query	1168	MESP2	922.3	ARCHS4 Coexpression,1425;Enrichr Queries,167;GTEx Coexpression,1175	LINGO1,BTG2,EGR3,FOS,SMAD6,ASCL2,LFNG,BCL6,ID2,ATOH8,TXNIP,FOSB,CHAC1,LMX1B,SGK1
gene_set_query	1169	HMG20B	922.7	ARCHS4 Coexpression,1173;Enrichr Queries,774;GTEx Coexpression,821	BTG2,MTHFD2,GADD45A,ID2,PSD3,TXNIP,TNRC18,FOS,HMGCR,TRIB1,SGK1
gene_set_query	1170	SKI	923	ARCHS4 Coexpression,677;GTEx Coexpression,1169	COL6A1,TNRC18,CLK4
gene_set_query	1171	ZNF512B	923	ARCHS4 Coexpression,717;Enrichr Queries,1021;GTEx Coexpression,1031	LFNG,GMEB2,DGCR8,TXNIP,TNRC18,FOS,TRIB1,SGK1,LMNB1
gene_set_query	1172	NFIX	923.7	ARCHS4 Coexpression,656;Enrichr Queries,692;GTEx Coexpression,1423	BTG2,BCL6,ID2,COL6A1,SAMD4A,TXNIP,FOS,SYNPO,SGK1
gene_set_query	1173	ZNF568	923.7	ARCHS4 Coexpression,1289;Enrichr Queries,1200;GTEx Coexpression,282	NBEA,CHD9,ATRX,CREBRF,ZNF569,TXNIP,CEP170,SLC50A1
gene_set_query	1174	ZNF90	924.3	ARCHS4 Coexpression,1271;Enrichr Queries,1063;GTEx Coexpression,439	CENPE,RMI2,BCL2,CDC6,FOS,KIF20B,LMNB1
gene_set_query	1175	ZNF578	924.3	ARCHS4 Coexpression,1002;Enrichr Queries,1128;GTEx Coexpression,643	GPR176,NBEA,PSD3,ZNF239,TXNIP,CDC6,FOS,SGK1,RGPD3
gene_set_query	1176	ZNF626	925	ARCHS4 Coexpression,1296;Enrichr Queries,817;GTEx Coexpression,662	MBLAC2,FAM135A,NBEA,ATRX,BCL2,CREBRF,TXNIP,FOS,KIF20B,SGK1
gene_set_query	1177	ZNF334	926	ARCHS4 Coexpression,427;Enrichr Queries,1211;GTEx Coexpression,1140	EGR3,NBEA,CCDC148,TXNIP,FOSB,NAA16,FOS,N4BP2
gene_set_query	1178	SCRT2	927.3	ARCHS4 Coexpression,260;Enrichr Queries,1298;GTEx Coexpression,1224	LINGO1,BTG2,EGR3,PSD3,DCLK2,CEP170,FOS,DUSP8
gene_set_query	1179	YBX3	927.5	ARCHS4 Coexpression,805;GTEx Coexpression,1050	UNC45B,SYNPO
gene_set_query	1180	TIGD4	927.7	ARCHS4 Coexpression,118;Enrichr Queries,1061;GTEx Coexpression,1604	IDI1,HFM1,TXNIP,SLCO5A1,MSMO1,CHAC1,FOS,HMGCR,N4BP2,GEM
gene_set_query	1181	TFAP2D	928	ARCHS4 Coexpression,1236;Enrichr Queries,1343;GTEx Coexpression,205	LINGO1,APC,MYRIP,RORB,FOS,MDGA2,FOXP2,ZSWIM3
gene_set_query	1182	ZSCAN20	928.7	ARCHS4 Coexpression,1162;Enrichr Queries,500;GTEx Coexpression,1124	BTG2,CHD9,FOS,RGPD3,BCL6,ID2,BCL2,TXNIP,TRPM7,TNRC18,TRIB1,SGK1,FNIP2
gene_set_query	1183	GBX1	929	ARCHS4 Coexpression,568;Enrichr Queries,1148;GTEx Coexpression,1071	MYH7B,UNC45B,EGR3,ATOH8,FOSB,LMX1B,FOS,SYNPO,KTN1
gene_set_query	1184	PHOX2B	929	ARCHS4 Coexpression,865;Enrichr Queries,1167;GTEx Coexpression,755	EGR3,HMGA2,CEP170,LMX1B,FOS,SAMD1,FOXP2,GEM
gene_set_query	1185	ZNF473	929	ARCHS4 Coexpression,1228;Enrichr Queries,66;GTEx Coexpression,1493	GADD45A,CCNF,CDC6,FOS,GEM,CENPE,MTHFD2,DDIT3,ID2,MAFF,TXNIP,FOSB,CHAC1,TRIB1,SGK1
gene_set_query	1186	ZNF555	929.3	ARCHS4 Coexpression,1399;Enrichr Queries,646;GTEx Coexpression,743	BTG2,CHD9,FOS,TTBK2,BCL6,DDIT3,ID2,BCL2,CREBRF,ZNF569,TXNIP,FOSB
gene_set_query	1187	NFYC	929.3	ARCHS4 Coexpression,838;Enrichr Queries,1011;GTEx Coexpression,939	BTG2,FRAT2,BCL6,GADD45A,ID2,TBC1D25,TXNIP,FOS,SGK1,KTN1
gene_set_query	1188	ZSCAN30	929.5	ARCHS4 Coexpression,1080;GTEx Coexpression,779	CCDC148,VPS13C,CLK4
gene_set_query	1189	TFE3	929.7	ARCHS4 Coexpression,834;Enrichr Queries,645;GTEx Coexpression,1310	GADD45A,SH3KBP1,RFLNB,FOS,LFNG,FRAT2,BCL6,DDIT3,ID2,MAFF,TXNIP,TRIB1,SGK1
gene_set_query	1190	NKRF	930	ARCHS4 Coexpression,211;Enrichr Queries,1295;GTEx Coexpression,1284	DHFR,MBLAC2,MTHFD2,HLTF,CEP170,FOS,CDC6,SGK1,LMNB1
gene_set_query	1191	ARGFX	931	ARCHS4 Coexpression,725;Enrichr Queries,1361;GTEx Coexpression,707	MYH7B,UNC45B,BTG2,FRAT2,CDC6,ZNF534,N4BP2
gene_set_query	1192	ARNTL2	932.3	ARCHS4 Coexpression,862;Enrichr Queries,994;GTEx Coexpression,941	CENPE,RMI2,FAM135A,MTHFD2,ID2,HMGA2,CDC6,FOS,SGK1,LMNB1,KTN1
gene_set_query	1193	FOXE1	934.3	ARCHS4 Coexpression,930;Enrichr Queries,1068;GTEx Coexpression,805	GMEB2,EGR3,ATOH8,BCL2,HMGA2,FOSB,LMX1B,FOS,TRIB1,SGK1
gene_set_query	1194	CCDC169SOHLH2	935	ARCHS4 Coexpression,935	MYH7B,RGPD3
gene_set_query	1195	DLX3	936	ARCHS4 Coexpression,1116;Enrichr Queries,329;GTEx Coexpression,1363	BTG2,EGR3,FOS,SMAD6,BCL6,RTN4RL1,ID2,ATOH8,TXNIP,FOSB,AMOTL2,LMX1B,SGK1
gene_set_query	1196	ZFP3	936.3	ARCHS4 Coexpression,1143;Enrichr Queries,583;GTEx Coexpression,1083	UNC45B,BTG2,BCL6,CHD9,ID2,BCL2,CREBRF,TXNIP,FOSB,CHAC1,FOS,SGK1
gene_set_query	1197	TBX6	936.3	ARCHS4 Coexpression,1349;Enrichr Queries,112;GTEx Coexpression,1348	BTG2,EGR3,GADD45A,FOS,SMAD6,GEM,LFNG,FAM135A,BCL6,RTN4RL1,ID2,MAFF,COL6A1,TXNIP,FOSB,SGK1
gene_set_query	1198	ZNF600	937	ARCHS4 Coexpression,1208;Enrichr Queries,503;GTEx Coexpression,1100	CENPE,BTG2,BCL6,ID2,MAFF,CREBRF,DCLK2,TXNIP,FOS,LMX1B,SGK1,CLK4
gene_set_query	1199	VAX2	938	ARCHS4 Coexpression,1079;Enrichr Queries,803;GTEx Coexpression,932	LFNG,EGR3,ID2,PSD3,MAFF,IER5L,FOSB,LMX1B,FOS,SGK1,CLK4
gene_set_query	1200	ZNF878	938.5	ARCHS4 Coexpression,544;GTEx Coexpression,1333	CENPE,CDC6,KIF20B,LMNB1
gene_set_query	1201	ZNF831	939	ARCHS4 Coexpression,761;Enrichr Queries,1254;GTEx Coexpression,802	BCL2,TXNIP,SMCR8,FOS,TRIB1,RELT,CD244
gene_set_query	1202	ATF6B	940.5	ARCHS4 Coexpression,783;GTEx Coexpression,1098	LFNG,TNRC18,SYNPO
gene_set_query	1203	SOHLH1	941.7	ARCHS4 Coexpression,779;Enrichr Queries,1387;GTEx Coexpression,659	LINGO1,RORB,FOS,DUSP8
gene_set_query	1204	ZNF429	941.7	ARCHS4 Coexpression,1533;Enrichr Queries,1015;GTEx Coexpression,277	BTG2,FRAT2,NBEA,ID2,ANKRD12,SCLT1,CREBRF,TXNIP,LIN7A,FOS,ZSWIM3
gene_set_query	1205	ZNF749	942	ARCHS4 Coexpression,1013;Enrichr Queries,752;GTEx Coexpression,1061	CENPE,FAM135A,DDIT3,CCNF,TXNIP,CHAC1,CDC6,FOS,ZNF202,KBTBD8,TOMM6
gene_set_query	1206	NEUROD2	942	Literature ChIP-seq,55;ARCHS4 Coexpression,1265;Enrichr Queries,1195;GTEx Coexpression,1253	IDI1,MIDN,ECE2,HMGCR,LMNB1,LFNG,PSD3,HES1,PKNOX1,FILIP1L,LINGO1,WDR37,FOS,CDC6,GEM,TBC1D2,FAM135A,LMBRD2,BCL6,MTHFD2,ID2,MAFF,COL6A1,NAA16,TRIB1,SYNC
gene_set_query	1207	NR2F1	942.3	ARCHS4 Coexpression,1045;Enrichr Queries,970;ReMap ChIP-seq,272;GTEx Coexpression,1482	MIDN,CHRM4,TECR,IER5L,DCLK2,FOS,LFNG,BCL6,ID2,COL6A1,TXNIP,GAS1,TNRC18,SGK1
gene_set_query	1208	ZNF547	942.3	ARCHS4 Coexpression,1485;Enrichr Queries,61;GTEx Coexpression,1281	BTG2,GADD45A,FOS,CLK4,FOXP2,GEM,BCL6,MTHFD2,DDIT3,ID2,PSD3,MAFF,CREBRF,ZNF569,FOSB,CHAC1,SGK1
gene_set_query	1209	VEZF1	942.3	ARCHS4 Coexpression,940;Enrichr Queries,1023;GTEx Coexpression,864	BTG2,BCL6,CHD9,ID2,TXNIP,CEP170,FOS,SYNC,SGK1,FOXP2
gene_set_query	1210	ZNF470	942.3	ARCHS4 Coexpression,1437;Enrichr Queries,1209;GTEx Coexpression,181	MBLAC2,PSD3,CREBRF,ZNF569,DCLK2,TXNIP,CEP170,FOS
gene_set_query	1211	PRDM15	942.3	ARCHS4 Coexpression,735;Enrichr Queries,915;GTEx Coexpression,1177	BTG2,BCL6,CHD9,BCL2,DCLK2,TNRC18,FOS,SGK1,PKNOX1,BANP
gene_set_query	1212	GTF2IRD1	942.5	ARCHS4 Coexpression,839;GTEx Coexpression,1046	SH3KBP1,TXNIP,SYNC
gene_set_query	1213	FOXH1	943	ARCHS4 Coexpression,560;Enrichr Queries,773;GTEx Coexpression,1496	LFNG,CCDC88A,LINGO1,GPR176,BCL6,ID2,CCNF,TXNIP,HMGA2,FOSB,CDC6,FOS
gene_set_query	1214	ETV6	943.3	ARCHS4 Coexpression,1306;Enrichr Queries,786;ReMap ChIP-seq,267;GTEx Coexpression,1414	MIDN,BTG2,CHD9,FOS,LMNB1,BCL6,STK36,ID2,BCL2,FOSB,TXNIP,HES1,TRIB1,SGK1
gene_set_query	1215	NR6A1	943.3	ARCHS4 Coexpression,645;Enrichr Queries,701;GTEx Coexpression,1484	BTG2,GPR176,BCL6,GADD45A,ID2,TXNIP,HMGA2,CHAC1,FOS,CDC6,SGK1,KIF20B
gene_set_query	1216	EN1	943.7	ARCHS4 Coexpression,367;Enrichr Queries,1037;GTEx Coexpression,1427	MIDN,EGR3,HMGA2,GAS1,DCLK2,LMX1B,FOS,SGK1,FOXP2
gene_set_query	1217	FAM200B	945	ARCHS4 Coexpression,1159;GTEx Coexpression,731	DCLK2,MDGA2,LMNB1
gene_set_query	1218	ANHX	945	ARCHS4 Coexpression,528;GTEx Coexpression,1362	HFM1,KIAA2026,ZNF236
gene_set_query	1219	HOXA9	946.5	ARCHS4 Coexpression,1584;Enrichr Queries,513;ReMap ChIP-seq,237;GTEx Coexpression,1452	BTG2,EGR3,HIST1H4K,LRRK2,HMGA2,MYRIP,FOS,MTRNR2L1,BCL6,ID2,BCL2,TXNIP,GAS1,FOSB,SYNPO,SGK1,TOMM6
gene_set_query	1220	ZNF850	946.5	ARCHS4 Coexpression,1422;GTEx Coexpression,471	GORAB,TRPM7,KIF20B
gene_set_query	1221	CREB3L2	947	ARCHS4 Coexpression,692;Enrichr Queries,555;GTEx Coexpression,1594	BTG2,SEC24A,BCL6,GADD45A,ID2,COL6A1,TXNIP,FOSB,FOS,SYNPO,TRIB1,SGK1
gene_set_query	1222	ZBTB18	947.5	ARCHS4 Coexpression,999;GTEx Coexpression,896	PSD3,CLK4
gene_set_query	1223	ZNF490	948	ARCHS4 Coexpression,1575;Enrichr Queries,1112;GTEx Coexpression,157	BTG2,FRAT2,BCL6,ID2,SCLT1,CREBRF,TXNIP,SMCR8,FOS,LMNB1,ZSWIM3
gene_set_query	1224	FOXN4	949	ARCHS4 Coexpression,614;Enrichr Queries,746;GTEx Coexpression,1487	LFNG,LINGO1,CENPE,EGR3,ATOH8,CCNF,GAS1,FOSB,LMX1B,FOS,RORB,SGK1
gene_set_query	1225	ZKSCAN3	950	ARCHS4 Coexpression,1579;Enrichr Queries,795;GTEx Coexpression,476	BTG2,CHD9,ATRX,MSMO1,FOS,GNL1,BCL6,ID2,TXNIP,TNRC18,TRPM7,SGK1
gene_set_query	1226	TFCP2	951	ARCHS4 Coexpression,1237;Enrichr Queries,910;GTEx Coexpression,706	BTG2,MBLAC2,BCL6,MTHFD2,ID2,ESF1,TXNIP,FOS,SGK1,LMNB1
gene_set_query	1227	DRGX	952	ARCHS4 Coexpression,1231;Enrichr Queries,1281;GTEx Coexpression,344	LINGO1,EGR3,LMBRD2,HMGA2,LMX1B,MDGA2,FOXP2
gene_set_query	1228	MBD1	952	ARCHS4 Coexpression,1044;Enrichr Queries,452;GTEx Coexpression,1360	BTG2,BCL6,GADD45A,DDIT3,ID2,MAFF,ATRX,BCL2,TXNIP,SMCR8,FOS,SGK1
gene_set_query	1229	MYT1	953	ARCHS4 Coexpression,286;Enrichr Queries,1364;GTEx Coexpression,1209	LINGO1,BTG2,PSD3,DCLK2,CEP170,FOS,DUSP8
gene_set_query	1230	ZNF521	953.7	ARCHS4 Coexpression,866;Enrichr Queries,1168;GTEx Coexpression,827	PSD3,TXNIP,GAS1,DCLK2,CEP170,FOS,SGK1,CLK4,GEM
gene_set_query	1231	CREBZF	954	ARCHS4 Coexpression,836;Enrichr Queries,791;GTEx Coexpression,1235	BTG2,CHD9,VPS13C,ID2,ANKRD12,ATRX,CREBRF,TXNIP,SMCR8,FOS,CLK4,LMNB1
gene_set_query	1232	LIN28B	954.3	ARCHS4 Coexpression,314;Enrichr Queries,1074;GTEx Coexpression,1475	LINGO1,CENPE,GPR176,ARL5B,ID2,HMGA2,FOS,CDC6,SGK1,LMNB1
gene_set_query	1233	SCRT1	955.5	ARCHS4 Coexpression,679;Enrichr Queries,1232	LINGO1,EGR3,RTN4RL1,FOS,DUSP8
gene_set_query	1234	RFX2	955.5	ARCHS4 Coexpression,1302;Enrichr Queries,748;ReMap ChIP-seq,226;GTEx Coexpression,1546	MIDN,SLF1,BTG2,EGR3,MTRNR2L10,GADD45A,VPS13C,RFX1,FOS,EFCAB7,MTRNR2L1,BCL6,STK36,MAFF,TXNIP,FOSB,SGK1
gene_set_query	1235	TLX3	955.7	ARCHS4 Coexpression,178;Enrichr Queries,1334;GTEx Coexpression,1355	LINGO1,MIDN,EGR3,IER5L,LMX1B,FOS,SAMD1,CLK4
gene_set_query	1236	PRMT3	956.3	ARCHS4 Coexpression,463;Enrichr Queries,1312;GTEx Coexpression,1094	DHFR,MTHFD2,ESF1,CDC6,SGK1,LMNB1
gene_set_query	1237	ZNF706	956.3	ARCHS4 Coexpression,752;Enrichr Queries,1219;GTEx Coexpression,898	LFNG,BTG2,ID2,TXNIP,NAA16,FOS,SGK1,LMNB1,TOMM6
gene_set_query	1238	PRDM10	957	ARCHS4 Coexpression,1056;Enrichr Queries,473;GTEx Coexpression,1342	CHD9,VPS13C,ATRX,FOS,CLK4,BCL6,NBEA,APC,PSD3,TNRC18,TRIB1,SGK1,ZSWIM3
gene_set_query	1239	HINFP	957	ARCHS4 Coexpression,1539;ReMap ChIP-seq,225;GTEx Coexpression,1107	RMI2,HIST1H4K,FZD4,TXNIP,YOD1,CHAC1,SGK1,CLK4,KBTBD8,CMTR2
gene_set_query	1240	ZNF664	960.3	ARCHS4 Coexpression,1083;Enrichr Queries,1138;GTEx Coexpression,660	CHADL,CHD9,ID2,ATRX,PLP1,TXNIP,LMNB1,KTN1
gene_set_query	1241	ZNF599	960.7	ARCHS4 Coexpression,1344;Enrichr Queries,894;GTEx Coexpression,644	BCL6,NBEA,STK36,PHF1,BCL2,ZNF569,FRMD4B,SGK1,GEM,TTBK2
gene_set_query	1242	HOXD3	961.3	ARCHS4 Coexpression,1048;Enrichr Queries,1175;GTEx Coexpression,661	EGR3,COL6A1,GAS1,HMGA2,CEP170,LMX1B,SYNPO,FOXP2
gene_set_query	1243	ZNF761	962	ARCHS4 Coexpression,1538;Enrichr Queries,381;GTEx Coexpression,967	IDI1,BTG2,GADD45A,MSMO1,CDC6,FOS,CENPE,BCL6,MTHFD2,TXNIP,SGK1,ZNF202
gene_set_query	1244	TERF2	962.3	ARCHS4 Coexpression,1445;Enrichr Queries,984;ReMap ChIP-seq,176;GTEx Coexpression,1244	CHD9,GORAB,LRRK2,ATRX,FOS,LMNB1,LMBRD2,BCL6,APC,KIAA2026,MTHFD2,HLTF,MAFF,CREBRF,BCL2,FOSB,PPIG
gene_set_query	1245	MXD4	963.3	ARCHS4 Coexpression,974;Enrichr Queries,743;GTEx Coexpression,1173	LFNG,BTG2,BCL6,GADD45A,ID2,CREBRF,TXNIP,TNRC18,FOS,SGK1,CLK4
gene_set_query	1246	NR1I2	964.3	Literature ChIP-seq,102;ARCHS4 Coexpression,1254;Enrichr Queries,1215;GTEx Coexpression,1286	TMPRSS6,GADD45A,SGIP1,VPS13C,FOS,HMGCR,PARD3B,KTN1,BCL6,ID2,ATOH8,BCL2,SGK1
gene_set_query	1247	ZNF121	964.3	ARCHS4 Coexpression,950;Enrichr Queries,526;GTEx Coexpression,1417	CENPE,ARL5B,MTHFD2,CHD9,MAFF,HMGA2,YOD1,FOS,KIF20B,SGK1,LMNB1
gene_set_query	1248	ZNF606	965.3	ARCHS4 Coexpression,1028;Enrichr Queries,347;GTEx Coexpression,1521	BTG2,CHD9,ATRX,FOS,CLK4,BCL6,NBEA,PSD3,CREBRF,ZNF569,TXNIP,FOSB,CEP170
gene_set_query	1249	DMRT1	966	Literature ChIP-seq,70;ARCHS4 Coexpression,1164;Enrichr Queries,1154;GTEx Coexpression,1476	MIDN,RASL11A,LFNG,HLTF,PSD3,ATOH8,TNRC18,HES1,SYNPO,RELT,EGR3,HFM1,HMGA2,YOD1,FOS,SMAD6,CCDC88A,FAM135A,BCL6,NBEA,RTN4RL1,DDIT3,FOSB,GAS1,LMX1B,SGK1,TRIB1
gene_set_query	1250	ZNF781	966.7	ARCHS4 Coexpression,1513;Enrichr Queries,899;GTEx Coexpression,488	EGR3,NBEA,PSD3,BCL2,ZNF569,TXNIP,FOSB,FOS,SGK1,CLK4
gene_set_query	1251	NPAS2	967.3	ARCHS4 Coexpression,1398;Enrichr Queries,184;GTEx Coexpression,1320	BTG2,EGR3,GADD45A,FOS,FAM135A,BCL6,ID2,MAFF,COL6A1,BCL2,TXNIP,SYNPO,TRIB1,SGK1
gene_set_query	1252	PHOX2A	968.7	ARCHS4 Coexpression,1125;Enrichr Queries,1149;GTEx Coexpression,632	MIDN,EGR3,MAFF,CREBL2,LMX1B,FOS,SAMD1,ASCL2
gene_set_query	1253	ZBTB8B	970	ARCHS4 Coexpression,1507;GTEx Coexpression,433	DCLK2,ECE2,MDGA2
gene_set_query	1254	NKX11	970	ARCHS4 Coexpression,1511;GTEx Coexpression,429	HFM1,PHF1,RFX1
gene_set_query	1255	ZNF804B	971	ARCHS4 Coexpression,821;Enrichr Queries,1278;GTEx Coexpression,814	GMEB2,NBEA,APC,PSD3,TRIB1,MDGA2,FOXP2
gene_set_query	1256	EVX1	971	ARCHS4 Coexpression,804;Enrichr Queries,1140;GTEx Coexpression,969	LFNG,MYH7B,EGR3,CREBL2,LMX1B,FOS,SGK1,RGPD3
gene_set_query	1257	ZNF563	971.7	ARCHS4 Coexpression,1221;Enrichr Queries,91;GTEx Coexpression,1603	IDI1,BTG2,GADD45A,CCDC148,FOS,GEM,DDIT3,ID2,MAFF,BCL2,CREBRF,ZNF569,TXNIP,FOSB,CHAC1,SGK1
gene_set_query	1258	BAZ2A	972	ARCHS4 Coexpression,809;Enrichr Queries,1022;GTEx Coexpression,1085	MIDN,BTG2,STK36,CHD9,ATRX,TXNIP,TNRC18,SMCR8,FOS
gene_set_query	1259	XPA	972.3	ARCHS4 Coexpression,1319;Enrichr Queries,430;GTEx Coexpression,1168	BTG2,GADD45A,ANKRD12,ATRX,FOS,FOXP2,BCL6,DDIT3,ID2,BCL2,TXNIP,SGK1
gene_set_query	1260	GATAD2A	972.7	ARCHS4 Coexpression,790;Enrichr Queries,1386;GTEx Coexpression,742	NBEA,CHD9,TNRC18,ASCL2,LMNB1
gene_set_query	1261	HMX3	973.3	ARCHS4 Coexpression,830;Enrichr Queries,1332;GTEx Coexpression,758	EGR3,SH3KBP1,BCL2,LMX1B,FOS,LMNB1
gene_set_query	1262	POU6F2	974	ARCHS4 Coexpression,1322;Enrichr Queries,1233;GTEx Coexpression,367	LINGO1,NBEA,PSD3,RORB,MDGA2,FOXP2
gene_set_query	1263	ZNF584	974.8	ARCHS4 Coexpression,1321;Enrichr Queries,916;ReMap ChIP-seq,285;GTEx Coexpression,1377	MIDN,BTG2,EGR3,FZD4,IER5L,FOS,CCDC88A,CWC22,TXNIP,FOSB,SGK1,TRIB1,BANP
gene_set_query	1264	PROX2	975.3	ARCHS4 Coexpression,1536;Enrichr Queries,634;GTEx Coexpression,756	EGR3,BCL6,BCL2,TXNIP,FOSB,TRPM7,CHAC1,FOS,SYNPO,SGK1,FILIP1L
gene_set_query	1265	THAP8	975.7	ARCHS4 Coexpression,1301;Enrichr Queries,644;GTEx Coexpression,982	LFNG,BTG2,BCL6,GADD45A,DDIT3,ID2,CREBRF,IER5L,TXNIP,FOS,FOXP2
gene_set_query	1266	ZNF74	976.7	ARCHS4 Coexpression,820;Enrichr Queries,989;GTEx Coexpression,1121	BTG2,NBEA,CCNF,TXNIP,HMGA2,DGCR8,CEP170,FOS,HMGCR
gene_set_query	1267	MTF1	977.5	ARCHS4 Coexpression,1177;GTEx Coexpression,778	FRAT2,SMCR8,RELT
gene_set_query	1268	BARHL1	978.3	ARCHS4 Coexpression,684;Enrichr Queries,1342;GTEx Coexpression,909	EGR3,PSD3,LMX1B,FOS,DUSP8,CLK4
gene_set_query	1269	ZNF487	978.7	ARCHS4 Coexpression,778;Enrichr Queries,567;GTEx Coexpression,1591	BTG2,GADD45A,CHD9,ID2,BCL2,CREBRF,TXNIP,YOD1,FOS,TRIB1,CLK4,LMNB1
gene_set_query	1270	TOPORS	979	ARCHS4 Coexpression,409;GTEx Coexpression,1549	CWC22,TNRC18,KIF20B
gene_set_query	1271	ESRRB	979.3	Literature ChIP-seq,153;ARCHS4 Coexpression,1373;Enrichr Queries,1177;GTEx Coexpression,1214	UNC45B,MIDN,ID2,RASL11A,LMX1B,FOS,RFX1,MYRIP,SGK1,RELT,FOXP2
gene_set_query	1272	NEUROD4	979.3	ARCHS4 Coexpression,439;Enrichr Queries,1382;GTEx Coexpression,1117	HFM1,NBEA,SGIP1,ID2,FOS,RORB
gene_set_query	1273	ZSCAN16	979.3	ARCHS4 Coexpression,1597;Enrichr Queries,379;GTEx Coexpression,962	BTG2,GADD45A,FOS,LMNB1,FRAT2,BCL6,MTHFD2,DDIT3,ID2,TXNIP,ZNF239,SGK1,ZSWIM3
gene_set_query	1274	DBP	979.3	ARCHS4 Coexpression,1388;Enrichr Queries,287;GTEx Coexpression,1263	IDI1,BTG2,GADD45A,TECR,MSMO1,FOS,BCL6,DDIT3,ID2,COL6A1,TXNIP,FOSB,SGK1
gene_set_query	1275	OVOL2	979.5	ARCHS4 Coexpression,1140;Enrichr Queries,1065;ReMap ChIP-seq,295;GTEx Coexpression,1418	MYH7B,EGR3,ID2,ATOH8,TXNIP,FOS,SGK1
gene_set_query	1276	ZNF611	980.7	ARCHS4 Coexpression,1470;Enrichr Queries,893;GTEx Coexpression,579	BCL6,CHD9,VPS13C,CWC22,PSD3,ATRX,SCLT1,TXNIP,SMCR8,FOS,SGK1
gene_set_query	1277	ZSCAN25	982.5	ARCHS4 Coexpression,1190;GTEx Coexpression,775	BCL2,DCLK2,ZNF202
gene_set_query	1278	ZNF577	982.7	ARCHS4 Coexpression,1426;Enrichr Queries,855;GTEx Coexpression,667	NBEA,STK36,CHD9,PHF1,CREBRF,TXNIP,FOS,SGK1,N4BP2,CLK4
gene_set_query	1279	ZBTB20	983.3	ARCHS4 Coexpression,1074;Enrichr Queries,286;GTEx Coexpression,1590	BTG2,CHD9,VPS13C,ANKRD12,FOS,BCL6,NBEA,ID2,PSD3,CREBRF,TXNIP,SGK1
gene_set_query	1280	ZNF750	983.8	ARCHS4 Coexpression,1329;Enrichr Queries,1107;ReMap ChIP-seq,130;GTEx Coexpression,1369	IDI1,BTG2,WDR37,EGR3,HIST1H4K,CHD9,TECR,FOS,ASCL2,MTHFD2,ID2,FOSB,TXNIP,AMOTL2,HES1,SGK1,ZSWIM3
gene_set_query	1281	TFDP2	985.3	ARCHS4 Coexpression,1059;Enrichr Queries,310;GTEx Coexpression,1587	BTG2,GADD45A,CHD9,CDC6,FOS,LMNB1,DHFR,BCL6,ID2,BCL2,CREBRF,TXNIP,SGK1
gene_set_query	1282	POU2AF1	985.5	ARCHS4 Coexpression,1082;GTEx Coexpression,889	MYH7B,SH3KBP1,LMNB1
gene_set_query	1283	SIM1	985.7	ARCHS4 Coexpression,1348;Enrichr Queries,1272;GTEx Coexpression,337	GPR176,HMGA2,AMOTL2,LMX1B,FOS,SGK1,FOXP2
gene_set_query	1284	MYT1L	986	ARCHS4 Coexpression,175;Enrichr Queries,1311;GTEx Coexpression,1472	CCDC88A,NBEA,APC,SGIP1,PSD3,FOXP2
gene_set_query	1285	ZNF605	988	ARCHS4 Coexpression,1520;Enrichr Queries,443;GTEx Coexpression,1001	CCDC88A,FAM135A,NBEA,DDIT3,PSD3,ATRX,CREBRF,VPS13A,ZNF569,TXNIP,FOS
gene_set_query	1286	HOXD4	988.3	ARCHS4 Coexpression,1486;Enrichr Queries,1268;GTEx Coexpression,211	GORAB,CWC22,COL6A1,GAS1,HMGA2,FOS,SYNPO
gene_set_query	1287	HSFX1	988.5	ARCHS4 Coexpression,1185;GTEx Coexpression,792	MYH7B,PHF1,SYNPO
gene_set_query	1288	ZNF653	989	ARCHS4 Coexpression,492;Enrichr Queries,1213;GTEx Coexpression,1262	SLF1,MIDN,GMEB2,FOSB,TNRC18,RFX1,FOS,SAMD1,LMNB1
gene_set_query	1289	SLC2A4RG	990.3	ARCHS4 Coexpression,716;Enrichr Queries,1152;GTEx Coexpression,1103	LFNG,RMI2,TMPRSS6,TXNIP,TNRC18,FOS,TRIB1,SAMD1
gene_set_query	1290	ZNF771	991	ARCHS4 Coexpression,1298;Enrichr Queries,1263;GTEx Coexpression,412	LFNG,LINGO1,MIDN,DCLK2,FOS,DUSP8,TRIB1
gene_set_query	1291	FOXD4L1	991.7	ARCHS4 Coexpression,1027;Enrichr Queries,688;GTEx Coexpression,1260	BTG2,ID2,PSD3,ATOH8,TXNIP,FOSB,FOS,SLC50A1,TRIB1,SMAD6,SGK1
gene_set_query	1292	FOXI1	991.7	ARCHS4 Coexpression,896;Enrichr Queries,1173;GTEx Coexpression,906	BCL6,CCDC148,RTN4RL1,BCL2,FOSB,LMX1B,FOS,SGK1
gene_set_query	1293	ZNF735	993.5	ARCHS4 Coexpression,712;GTEx Coexpression,1275	SLF1,FRAT2,ZNF534
gene_set_query	1294	ZNF789	993.7	ARCHS4 Coexpression,1529;Enrichr Queries,419;GTEx Coexpression,1033	CHD9,ANKRD12,FOS,CLK4,LMNB1,CENPE,DDIT3,ID2,CREBRF,DGCR8,TXNIP,KIF20B
gene_set_query	1295	FOXD4L5	994	ARCHS4 Coexpression,1126;Enrichr Queries,1255;GTEx Coexpression,601	HFM1,FZD4,CCDC148,ATOH8,BCL2,AMOTL2,SLCO5A1
gene_set_query	1296	ZNF311	995.3	ARCHS4 Coexpression,1622;Enrichr Queries,1029;GTEx Coexpression,335	CENPE,GORAB,ID2,TXNIP,FOSB,AMOTL2,FOS,SGK1,PARD3B
gene_set_query	1297	LBX1	995.7	ARCHS4 Coexpression,608;Enrichr Queries,1238;GTEx Coexpression,1141	MYH7B,UNC45B,EGR3,LMX1B,FOS,SYNC,SYNPO,FOXP2
gene_set_query	1298	ZNF454	996.7	ARCHS4 Coexpression,1384;Enrichr Queries,1363;GTEx Coexpression,243	GPR176,NBEA,COL6A1,ZNF239,FOS
gene_set_query	1299	HOXC13	997.7	ARCHS4 Coexpression,1366;Enrichr Queries,268;GTEx Coexpression,1359	BTG2,EGR3,HMGA2,FOS,SMAD6,BCL6,ID2,ATOH8,TXNIP,FOSB,LMX1B,SGK1
gene_set_query	1300	HOXC10	997.7	ARCHS4 Coexpression,919;Enrichr Queries,841;GTEx Coexpression,1233	UNC45B,EGR3,ID2,TXNIP,HMGA2,GAS1,FOSB,FOS,SYNC,SGK1,SYNPO
gene_set_query	1301	SMAD9	998	ARCHS4 Coexpression,1053;Enrichr Queries,670;GTEx Coexpression,1271	BTG2,BCL6,NBEA,ID2,ATOH8,TXNIP,FOS,SMAD6,SGK1,FOXP2
gene_set_query	1302	HOXB6	998.7	ARCHS4 Coexpression,577;Enrichr Queries,960;GTEx Coexpression,1459	ID2,COL6A1,TXNIP,HMGA2,FOSB,TNRC18,FOS,SGK1,SMAD6
gene_set_query	1303	ZNF841	998.7	ARCHS4 Coexpression,1436;Enrichr Queries,416;GTEx Coexpression,1144	BTG2,CHD9,VPS13C,ANKRD12,FOS,CLK4,LFNG,BCL6,DDIT3,CREBRF,TXNIP,SGK1
gene_set_query	1304	GRHL3	1000	ARCHS4 Coexpression,1295;Enrichr Queries,749;GTEx Coexpression,957	BTG2,FAM135A,BCL6,GADD45A,ID2,TECR,TXNIP,FOSB,FOS,SMAD6,SGK1
gene_set_query	1305	KLF14	1001	ARCHS4 Coexpression,1153;Enrichr Queries,849	EGR3,BCL6,ATOH8,HMGA2,FOSB,LMX1B,FOS,FOXP2
gene_set_query	1306	ZFP64	1001	ARCHS4 Coexpression,1582;Enrichr Queries,1016;GTEx Coexpression,405	RMI2,TBC1D2,CHD9,CCNF,TNRC18,FOS,KIF20B,TRIB1,SGK1,LMNB1
gene_set_query	1307	FEZF1	1002	ARCHS4 Coexpression,566;Enrichr Queries,1344;GTEx Coexpression,1095	LINGO1,GPR176,MSMO1,ECE2,LMX1B,HMGCR,FOXP2
gene_set_query	1308	ZNF18	1002	ARCHS4 Coexpression,1443;Enrichr Queries,222;GTEx Coexpression,1341	MIDN,BTG2,GADD45A,FOS,CLK4,FRAT2,BCL6,DDIT3,ID2,MAFF,CREBRF,TXNIP,TRIB1,SGK1
gene_set_query	1309	GTF3A	1002	ARCHS4 Coexpression,302;Enrichr Queries,1389;GTEx Coexpression,1316	UNC45B,OXLD1,MTHFD2,SH3KBP1,TXNIP,RASAL2,TOMM6
gene_set_query	1310	ZNF628	1003	ARCHS4 Coexpression,620;Enrichr Queries,911;GTEx Coexpression,1477	MIDN,EGR3,BCL6,PHF1,IER5L,FOSB,TNRC18,RFX1,FOS
gene_set_query	1311	TBX4	1004	ARCHS4 Coexpression,1350;Enrichr Queries,946;GTEx Coexpression,715	EGR3,LRRK2,HMGA2,FOSB,LMX1B,FOS,SMAD6,FOXP2
gene_set_query	1312	PIN1	1006	ARCHS4 Coexpression,819;GTEx Coexpression,1192	LINGO1,TECR
gene_set_query	1313	PROP1	1006	ARCHS4 Coexpression,1409;Enrichr Queries,927;GTEx Coexpression,682	BTG2,HFM1,EGR3,FOSB,RFX1,LMX1B,FOS,SGK1,ASCL2
gene_set_query	1314	VSX1	1006	ARCHS4 Coexpression,1207;Enrichr Queries,1044;GTEx Coexpression,768	EGR3,PSD3,HMGA2,FOSB,LMX1B,FOS,CLK4,FOXP2
gene_set_query	1315	ZNF382	1007	ARCHS4 Coexpression,1531;Enrichr Queries,955;GTEx Coexpression,534	BTG2,NBEA,PSD3,CREBRF,ZNF569,TXNIP,DCLK2,FOS,CLK4
gene_set_query	1316	ZNF625	1007	ARCHS4 Coexpression,1438;Enrichr Queries,1194;GTEx Coexpression,390	CENPE,CHD9,ATRX,ZNF569,TRPM7,FOS,KIF20B,N4BP2
gene_set_query	1317	ZNF32	1008	ARCHS4 Coexpression,623;Enrichr Queries,822;GTEx Coexpression,1579	BCL6,GADD45A,DDIT3,ID2,TXNIP,ZNF239,TNRC18,SMCR8,FOS,SGK1,LMNB1
gene_set_query	1318	BHLHE23	1008	ARCHS4 Coexpression,1156;GTEx Coexpression,860	RMI2,SH3KBP1,LMNB1
gene_set_query	1319	DMBX1	1008	ARCHS4 Coexpression,1522;Enrichr Queries,1153;GTEx Coexpression,349	LINGO1,HFM1,EGR3,STK36,PHF1,HMGA2,LMX1B,FOS
gene_set_query	1320	ZNF385B	1009	ARCHS4 Coexpression,927;Enrichr Queries,1113;GTEx Coexpression,988	NBEA,SGIP1,PSD3,FOSB,FOS,MYRIP,SGK1
gene_set_query	1321	ZNF234	1009	ARCHS4 Coexpression,1447;Enrichr Queries,1006;GTEx Coexpression,575	DDIT3,VPS13C,CWC22,ATRX,TXNIP,ZNF239,FOSB,TRPM7,FOS,GNL1
gene_set_query	1322	ZNF471	1010	ARCHS4 Coexpression,1033;Enrichr Queries,729;GTEx Coexpression,1267	NBEA,CCDC148,ID2,PSD3,BCL2,CREBRF,TXNIP,SLC50A1,FOS,SGK1,CLK4
gene_set_query	1323	FIGLA	1010	ARCHS4 Coexpression,1055;Enrichr Queries,1251;GTEx Coexpression,725	EGR3,GAS1,NAA16,LMX1B,FOS,ASCL2,ZSWIM3
gene_set_query	1324	PTF1A	1011	ARCHS4 Coexpression,776;Enrichr Queries,1372;GTEx Coexpression,885	NBEA,GADD45A,GSTA2,NAA16,LMX1B,N4BP2
gene_set_query	1325	HOXD1	1013	ARCHS4 Coexpression,1239;Enrichr Queries,1046;GTEx Coexpression,753	LFNG,BTG2,HFM1,CHADL,ID2,PLP1,TXNIP,FOS,SGK1
gene_set_query	1326	ZNF324B	1013	ARCHS4 Coexpression,816;GTEx Coexpression,1210	SMCR8,LMNB1
gene_set_query	1327	NKX21	1014	ARCHS4 Coexpression,1092;GTEx Coexpression,935	GMEB2,LRRK2,TRIB1
gene_set_query	1328	HES2	1014	ARCHS4 Coexpression,1393;Enrichr Queries,1109;GTEx Coexpression,539	BTG2,FAM135A,GADD45A,TECR,MAFF,FOSB,HMGCR,FOS,SGK1
gene_set_query	1329	HOMEZ	1015	ARCHS4 Coexpression,1244;Enrichr Queries,246;GTEx Coexpression,1556	MYH7B,BTG2,GADD45A,FOS,SMAD6,LFNG,BCL6,ID2,MAFF,TXNIP,FOSB,PKNOX1,TRIB1,SGK1
gene_set_query	1330	HELT	1016	ARCHS4 Coexpression,345;Enrichr Queries,1246;GTEx Coexpression,1458	EGR3,STK36,HMGA2,AMOTL2,NAA16,LMX1B,FOXP2,PARD3B
gene_set_query	1331	ZNF350	1017	ARCHS4 Coexpression,1387;Enrichr Queries,383;GTEx Coexpression,1280	BTG2,SAMD4A,FOS,CLK4,FRAT2,BCL6,DDIT3,ID2,BCL2,CREBRF,TXNIP,SGK1
gene_set_query	1332	ZNF280B	1018	ARCHS4 Coexpression,1553;Enrichr Queries,483	CENPE,BTG2,EGR3,PSD3,BCL2,TXNIP,YOD1,CHAC1,CDC6,FOS,SGK1
gene_set_query	1333	ZNF816	1019	ARCHS4 Coexpression,1621;GTEx Coexpression,416	TRPM7,LMNB1,ZSWIM3
gene_set_query	1334	LIN28A	1019	ARCHS4 Coexpression,527;GTEx Coexpression,1510	GPR176,CDC6,LMNB1
gene_set_query	1335	ZNF157	1020	ARCHS4 Coexpression,1281;Enrichr Queries,1310;GTEx Coexpression,468	NBEA,PSD3,PLP1,FOSB,RORB,FOS,CLK4
gene_set_query	1336	ZNF549	1020	ARCHS4 Coexpression,1407;Enrichr Queries,1147;GTEx Coexpression,505	NBEA,PSD3,TXNIP,FOS,TRIB1,SGK1,CLK4,N4BP2
gene_set_query	1337	KIN	1020	ARCHS4 Coexpression,1612;Enrichr Queries,497;GTEx Coexpression,951	BTG2,GADD45A,ATRX,LMNB1,MTHFD2,CWC22,MAFF,TXNIP,ESF1,TRIB1,SGK1,ZSWIM3
gene_set_query	1338	RHOXF1	1020	ARCHS4 Coexpression,1235;Enrichr Queries,1317;GTEx Coexpression,508	SLF1,EGR3,HLTF,NHS,DGCR8,TXNIP,FOSB,FOS
gene_set_query	1339	MYPOP	1021	ARCHS4 Coexpression,1001;GTEx Coexpression,1040	LINGO1,SAMD1
gene_set_query	1340	ANKZF1	1021	ARCHS4 Coexpression,668;Enrichr Queries,799;GTEx Coexpression,1597	IDI1,BTG2,BCL6,DDIT3,PHF1,MAFF,CREBRF,TXNIP,FOS,SGK1
gene_set_query	1341	TCF24	1021	ARCHS4 Coexpression,1423;Enrichr Queries,865;GTEx Coexpression,776	MYH7B,UNC45B,LINGO1,EGR3,FOSB,SLCO5A1,RORB,CHAC1,FOS,SGK1
gene_set_query	1342	ZNF813	1022	ARCHS4 Coexpression,1581;GTEx Coexpression,463	CENPE,SMCR8,KIF20B
gene_set_query	1343	SNAPC2	1023	ARCHS4 Coexpression,1326;GTEx Coexpression,720	COL6A1,TNRC18
gene_set_query	1344	THAP3	1023	ARCHS4 Coexpression,1315;Enrichr Queries,1092;GTEx Coexpression,663	BTG2,GADD45A,DDIT3,ID2,TBC1D25,TXNIP,FOS,BANP
gene_set_query	1345	ZNF875	1024	ARCHS4 Coexpression,1376;Enrichr Queries,1020;GTEx Coexpression,675	NBEA,STK36,CHD9,PHF1,ANKRD12,ZNF569,TXNIP,FOS,LMNB1
gene_set_query	1346	ARHGAP35	1024	ARCHS4 Coexpression,1016;GTEx Coexpression,1032	TNRC18,TTBK2
gene_set_query	1347	MSGN1	1024	ARCHS4 Coexpression,998;Enrichr Queries,757;GTEx Coexpression,1318	LFNG,CENPE,BTG2,FAM135A,BCL6,GADD45A,ID2,FOS,SYNPO,TRIB1,SGK1
gene_set_query	1348	ZNF343	1025	ARCHS4 Coexpression,1360;Enrichr Queries,1133;GTEx Coexpression,581	BTG2,BCL6,CHD9,DDIT3,CWC22,TXNIP,FOS,PARD3B
gene_set_query	1349	PAX2	1029	ARCHS4 Coexpression,913;Enrichr Queries,941;GTEx Coexpression,1232	EGR3,CCDC148,PHF1,BCL2,HMGA2,TNRC18,LMX1B,FOS,SMAD6,FOXP2
gene_set_query	1350	FOXE3	1029	ARCHS4 Coexpression,601;Enrichr Queries,1326;GTEx Coexpression,1160	DHFR,EGR3,ZNF534,LMX1B,CDC6,SMAD6,ASCL2
gene_set_query	1351	ZFP92	1030	ARCHS4 Coexpression,1448;Enrichr Queries,1222;GTEx Coexpression,419	EGR3,SH3KBP1,ATRX,FOSB,LIN7A,CHAC1,FOS,SYNPO
gene_set_query	1352	ZNF438	1030	ARCHS4 Coexpression,1559;Enrichr Queries,313;GTEx Coexpression,1218	BTG2,GADD45A,LRRK2,SAMD4A,FOS,LMNB1,FRAT2,BCL6,ID2,PSD3,TXNIP,TRIB1,SGK1
gene_set_query	1353	ZNF793	1030	ARCHS4 Coexpression,1570;Enrichr Queries,1119;GTEx Coexpression,402	NBEA,PSD3,BCL2,ZNF569,TXNIP,FOS,SGK1,CLK4
gene_set_query	1354	ZNF774	1031	ARCHS4 Coexpression,1588;Enrichr Queries,343;GTEx Coexpression,1161	BTG2,GADD45A,SLCO5A1,FOS,FOXP2,TTBK2,BCL6,NBEA,PSD3,BCL2,CREBRF,TXNIP,FOSB
gene_set_query	1355	LBX2	1031	ARCHS4 Coexpression,1196;Enrichr Queries,595;GTEx Coexpression,1303	EGR3,TMPRSS6,ID2,ATOH8,HMGA2,FOSB,CHAC1,LMX1B,FOS,SLC50A1,SMAD6,SGK1
gene_set_query	1356	HOXA10	1032	ARCHS4 Coexpression,1519;Enrichr Queries,447;GTEx Coexpression,1130	BTG2,GADD45A,HMGA2,FOS,SMAD6,ID2,BCL2,TXNIP,CHAC1,SYNC,TRIB1,SGK1
gene_set_query	1357	ZNF114	1032	ARCHS4 Coexpression,1534;Enrichr Queries,744;GTEx Coexpression,818	BCL6,DDIT3,ID2,BCL2,TXNIP,HMGA2,CHAC1,FOS,TRIB1,SGK1,LMNB1
gene_set_query	1358	LMX1B	1033	ARCHS4 Coexpression,1134;Enrichr Queries,681;GTEx Coexpression,1283	LFNG,LINGO1,EGR3,RTN4RL1,HMGA2,GAS1,HES1,FOS,SMAD6,FOXP2
gene_set_query	1359	ZNF358	1033	ARCHS4 Coexpression,424;Enrichr Queries,1082;GTEx Coexpression,1592	LINGO1,BCL6,ID2,COL6A1,TXNIP,FOS,SGK1,SYNPO,DUSP8
gene_set_query	1360	ZNF682	1033	ARCHS4 Coexpression,959;Enrichr Queries,1034;GTEx Coexpression,1106	ID2,PSD3,TXNIP,FOS,KIF20B,SGK1,N4BP2
gene_set_query	1361	EHF	1034	ARCHS4 Coexpression,1377;Enrichr Queries,1111;ReMap ChIP-seq,293;GTEx Coexpression,1354	BTG2,FAM135A,BCL6,ID2,TXNIP,FOS,SGK1
gene_set_query	1362	ZNF250	1034	ARCHS4 Coexpression,1537;Enrichr Queries,572;GTEx Coexpression,993	BTG2,MTHFD2,GADD45A,ID2,TXNIP,FOSB,FOS,TRIB1,SGK1,CLK4,LMNB1
gene_set_query	1363	RXRG	1037	ARCHS4 Coexpression,607;Enrichr Queries,1084;GTEx Coexpression,1419	UNC45B,EGR3,BCL2,PLP1,TXNIP,FOS,RORB,SGK1,SYNPO
gene_set_query	1364	ZNF174	1037	ARCHS4 Coexpression,1303;Enrichr Queries,872;GTEx Coexpression,936	BTG2,FAM135A,ANKRD12,TBC1D25,TXNIP,FOS,TRIB1,SGK1,ZSWIM3,LMNB1
gene_set_query	1365	AHCTF1	1037	ARCHS4 Coexpression,512;Enrichr Queries,1126;GTEx Coexpression,1474	CHD9,ATRX,ESF1,CEP170,SMCR8,SGK1,LMNB1,KTN1
gene_set_query	1366	ZNF544	1039	ARCHS4 Coexpression,1512;Enrichr Queries,882;GTEx Coexpression,722	DHFR,RMI2,BTG2,CHD9,CCNF,TXNIP,ZNF239,FOS,TRIB1,SGK1
gene_set_query	1367	ZNF517	1039	ARCHS4 Coexpression,1413;Enrichr Queries,586;GTEx Coexpression,1118	LFNG,MIDN,BTG2,NBEA,BCL6,ID2,IER5L,FOSB,CHAC1,LMX1B,FOS
gene_set_query	1368	RFX4	1040	ARCHS4 Coexpression,532;Enrichr Queries,1181;GTEx Coexpression,1407	BCL6,APC,ID2,DCLK2,MSMO1,FOS,SGK1,PARD3B
gene_set_query	1369	ZNF619	1043	ARCHS4 Coexpression,1502;Enrichr Queries,750;GTEx Coexpression,877	LFNG,APC,DDIT3,CWC22,PSD3,ATRX,CREBRF,TXNIP,SMCR8,FOS,TTBK2
gene_set_query	1370	ZNF620	1045	ARCHS4 Coexpression,1530;Enrichr Queries,1125;GTEx Coexpression,481	LFNG,MTHFD2,TECR,ATRX,CDC6,FOS,KIF20B,KBTBD8,LMNB1
gene_set_query	1371	SOX15	1046	ARCHS4 Coexpression,914;Enrichr Queries,1288;GTEx Coexpression,937	FAM135A,FRAT2,GADD45A,TECR,TXNIP,FOS,ZNF534,SGK1
gene_set_query	1372	ZNF717	1047	ARCHS4 Coexpression,994;Enrichr Queries,801;GTEx Coexpression,1345	LFNG,NBEA,CCDC148,PSD3,BCL2,TXNIP,TRPM7,FRMD4B,FOS,SGK1
gene_set_query	1373	ZNF285	1048	ARCHS4 Coexpression,1606;GTEx Coexpression,490	NBEA,PSD3,ZNF534
gene_set_query	1374	ZNF462	1049	ARCHS4 Coexpression,1431;Enrichr Queries,871;GTEx Coexpression,846	NBEA,KIAA2026,SH3KBP1,CHD9,PSD3,SAMD4A,TXNIP,FOS,SYNPO,SGK1
gene_set_query	1375	CREBL2	1050	ARCHS4 Coexpression,957;Enrichr Queries,611;GTEx Coexpression,1582	BTG2,BCL6,GADD45A,ID2,BCL2,CREBRF,TXNIP,FOS,TRIB1,SGK1,FNIP2
gene_set_query	1376	FOXK2	1053	ARCHS4 Coexpression,1243;Enrichr Queries,1402;ReMap ChIP-seq,88;GTEx Coexpression,1478	BTG2,HIST1H4K,GADD45A,DUSP1,PHF1,FOS,GNL1,LMNB1,FRAT2,DDIT3,TXNIP,DGCR8,FOSB,CEP170,TRIB1
gene_set_query	1377	BARX2	1054	ARCHS4 Coexpression,1324;Enrichr Queries,874;GTEx Coexpression,963	MYH7B,BTG2,FAM135A,EGR3,BCL6,TECR,FOSB,LMX1B,FOS,SGK1
gene_set_query	1378	ZFAT	1056	ARCHS4 Coexpression,1171;Enrichr Queries,907;GTEx Coexpression,1089	BCL6,CHD9,ID2,BCL2,TNRC18,TRIB1,SGK1,LMNB1,BANP,PARD3B
gene_set_query	1379	ZNF3	1057	ARCHS4 Coexpression,1246;Enrichr Queries,859;GTEx Coexpression,1065	MIDN,BTG2,MTHFD2,GADD45A,CHD9,DCLK2,TXNIP,FOS,SGK1,TOMM6
gene_set_query	1380	ZSCAN26	1058	ARCHS4 Coexpression,782;GTEx Coexpression,1334	NBEA,CEP170,ASCL2
gene_set_query	1381	FOXA3	1059	ARCHS4 Coexpression,1191;Enrichr Queries,1124;GTEx Coexpression,861	TMPRSS6,GSTA2,ID2,TXNIP,FOSB,SLC50A1,CHAC1,FOS,SGK1
gene_set_query	1382	CENPBD1	1060	ARCHS4 Coexpression,1417;GTEx Coexpression,703	SMCR8,ZSWIM3
gene_set_query	1383	ZMAT4	1061	ARCHS4 Coexpression,592;Enrichr Queries,1347;GTEx Coexpression,1245	LINGO1,NBEA,PSD3,FOS,SGK1,FOXP2
gene_set_query	1384	GTF2IRD2	1061	ARCHS4 Coexpression,1439;Enrichr Queries,251;GTEx Coexpression,1494	BTG2,ANKRD12,IER5L,FRMD4B,FOS,BCL6,ID2,CREBRF,TXNIP,TNRC18,SYNPO,TRIB1,SGK1
gene_set_query	1385	ZNF439	1062	ARCHS4 Coexpression,1480;Enrichr Queries,673;GTEx Coexpression,1034	BTG2,BCL6,ID2,BCL2,CREBRF,TXNIP,FOS,SGK1,CLK4
gene_set_query	1386	LHX5	1062	ARCHS4 Coexpression,631;Enrichr Queries,1375;GTEx Coexpression,1181	LINGO1,MIDN,ID2,ECE2,LMX1B,PPIG
gene_set_query	1387	ZNF582	1062	ARCHS4 Coexpression,1233;Enrichr Queries,892;GTEx Coexpression,1062	GPR176,BCL6,DDIT3,BCL2,ZNF569,TXNIP,FOSB,TNRC18,FOS,SGK1
gene_set_query	1388	FOXB2	1063	ARCHS4 Coexpression,806;Enrichr Queries,1367;GTEx Coexpression,1016	EGR3,HIST1H4K,TNRC18,ECE2,LMX1B
gene_set_query	1389	ESX1	1064	ARCHS4 Coexpression,648;Enrichr Queries,1040;GTEx Coexpression,1505	EGR3,HMGA2,LMX1B,FOS,SGK1,EFCAB7,SAMD1,ASCL2
gene_set_query	1390	SOX1	1065	ARCHS4 Coexpression,1205;Enrichr Queries,1245;GTEx Coexpression,745	ID2,DCLK2,GAS1,LMX1B,FOS,MDGA2
gene_set_query	1391	ZNF581	1065	ARCHS4 Coexpression,802;Enrichr Queries,1033;GTEx Coexpression,1361	FRAT2,BCL6,MTHFD2,DDIT3,TXNIP,FOS,SGK1,TOMM6
gene_set_query	1392	ZNF728	1066	ARCHS4 Coexpression,1054;GTEx Coexpression,1078	ZNF534,RGPD3
gene_set_query	1393	ZNF85	1067	ARCHS4 Coexpression,1007;Enrichr Queries,658;GTEx Coexpression,1535	CENPE,RMI2,BCL6,MTHFD2,TXNIP,CDC6,FOS,KIF20B,SGK1,N4BP2,LMNB1
gene_set_query	1394	ZNF527	1067	ARCHS4 Coexpression,1569;Enrichr Queries,1072;GTEx Coexpression,560	CWC22,PSD3,ATRX,SAMD4A,ZNF569,PPIG,FOS,SGK1
gene_set_query	1395	ZNF80	1067	ARCHS4 Coexpression,1238;Enrichr Queries,1179;GTEx Coexpression,784	BTG2,ID2,FOSB,FOS,RELT,ASCL2,CD244
gene_set_query	1396	ZNF131	1067	ARCHS4 Coexpression,1577;Enrichr Queries,359;GTEx Coexpression,1266	GADD45A,ANKRD12,FOS,HMGCR,KTN1,CENPE,BCL6,MTHFD2,ID2,TXNIP,TRIB1,SGK1,ZNF202
gene_set_query	1397	TIGD1	1069	ARCHS4 Coexpression,1022;GTEx Coexpression,1115	MBLAC2,CCDC148
gene_set_query	1398	ZNF570	1070	ARCHS4 Coexpression,1578;Enrichr Queries,733;GTEx Coexpression,899	BCL6,NBEA,ID2,ATRX,CREBRF,ZNF569,ESF1,TXNIP,FOSB,FOS
gene_set_query	1399	ZSCAN5A	1071	ARCHS4 Coexpression,1472;Enrichr Queries,201;GTEx Coexpression,1539	IDI1,EGR3,GADD45A,FOS,LFNG,DDIT3,ID2,MAFF,PSD3,TXNIP,FOSB,CHAC1,SGK1
gene_set_query	1400	FOXI2	1071	ARCHS4 Coexpression,508;Enrichr Queries,1376;GTEx Coexpression,1329	LINGO1,FAM135A,EGR3,NBEA,PKNOX1,MDGA2
gene_set_query	1401	ZNF486	1072	ARCHS4 Coexpression,1551;Enrichr Queries,1145;GTEx Coexpression,520	BTG2,GMEB2,TXNIP,FOS,PKNOX1,TRIB1,SGK1,N4BP2
gene_set_query	1402	ZNF208	1072	ARCHS4 Coexpression,1272;Enrichr Queries,1309;GTEx Coexpression,635	MYH7B,TBC1D2,NBEA,LRRK2,FOSB,FOS
gene_set_query	1403	ZNF788P	1073	ARCHS4 Coexpression,1497;Enrichr Queries,814;GTEx Coexpression,907	CENPE,RMI2,TXNIP,TRPM7,CHAC1,CDC6,FOS,KIF20B,CLK4,LMNB1
gene_set_query	1404	ZNF546	1073	ARCHS4 Coexpression,1494;Enrichr Queries,649;GTEx Coexpression,1075	BTG2,BCL6,NBEA,ATRX,CREBRF,TXNIP,FOSB,CHAC1,FOS,EFCAB7,RGPD3
gene_set_query	1405	ZBTB32	1073	ARCHS4 Coexpression,817;Enrichr Queries,1018;GTEx Coexpression,1385	EGR3,SH3KBP1,ID2,BCL2,TXNIP,FOSB,FOS,SGK1,GEM
gene_set_query	1406	ZNF253	1075	ARCHS4 Coexpression,988;Enrichr Queries,766;GTEx Coexpression,1471	CCDC88A,NBEA,CHD9,ID2,HLTF,ATRX,CREBRF,ZNF569,TXNIP,N4BP2
gene_set_query	1407	ZNF396	1076	ARCHS4 Coexpression,1504;Enrichr Queries,451;GTEx Coexpression,1273	BTG2,EGR3,FOS,FOXP2,FRAT2,BCL6,NBEA,ID2,ATOH8,BCL2,CREBRF,TXNIP
gene_set_query	1408	ZNF419	1079	ARCHS4 Coexpression,1458;Enrichr Queries,281;GTEx Coexpression,1497	BTG2,GADD45A,ANKRD12,FOS,BCL6,MTHFD2,DDIT3,CREBRF,TXNIP,ZNF239,CHAC1,SGK1
gene_set_query	1409	PHF1	1081	ARCHS4 Coexpression,1029;GTEx Coexpression,1133	MYH7B,STK36
gene_set_query	1410	KCMF1	1084	ARCHS4 Coexpression,1167;Enrichr Queries,1118;GTEx Coexpression,966	MTHFD2,GADD45A,ID2,TXNIP,SYNC,TRIB1,SGK1
gene_set_query	1411	ZSCAN21	1085	ARCHS4 Coexpression,1464;Enrichr Queries,597;GTEx Coexpression,1193	BTG2,BCL6,GADD45A,DDIT3,ID2,MAFF,TXNIP,FOS,SYNC,SGK1,BANP
gene_set_query	1412	PITX2	1086	ARCHS4 Coexpression,917;Enrichr Queries,996;GTEx Coexpression,1344	UNC45B,ID2,GSTA2,TXNIP,HMGA2,GAS1,FOS,SYNC,SMAD6,SGK1
gene_set_query	1413	MLXIPL	1086	ARCHS4 Coexpression,1266;Enrichr Queries,718;GTEx Coexpression,1274	MYH7B,BTG2,BCL6,TMPRSS6,GADD45A,ID2,TXNIP,FOSB,FOS,SGK1
gene_set_query	1414	RAX2	1086	ARCHS4 Coexpression,1260;Enrichr Queries,953;GTEx Coexpression,1045	HFM1,BCL6,ID2,TXNIP,FOSB,FOS,RORB,SGK1,N4BP2
gene_set_query	1415	SHOX	1087	ARCHS4 Coexpression,1065;Enrichr Queries,1071;GTEx Coexpression,1126	EGR3,FZD4,MAFF,FOSB,RORB,LMX1B,FOS,FOXP2
gene_set_query	1416	ZNF837	1088	ARCHS4 Coexpression,1215;Enrichr Queries,1331;GTEx Coexpression,717	OXLD1,ID2,IER5L,FOS,N4BP2,TTBK2
gene_set_query	1417	HOXB1	1088	ARCHS4 Coexpression,1160;Enrichr Queries,1171;GTEx Coexpression,933	FAM135A,EGR3,ID2,TECR,HMGA2,LMX1B,FOS
gene_set_query	1418	IRF5	1090	ARCHS4 Coexpression,1209;Enrichr Queries,1135;GTEx Coexpression,925	BTG2,BCL6,SH3KBP1,ID2,TXNIP,FOS,SGK1,RELT,LMNB1
gene_set_query	1419	ZNF530	1090	ARCHS4 Coexpression,1616;Enrichr Queries,707;GTEx Coexpression,946	CENPE,CCNF,ZNF569,ZNF239,SMCR8,CDC6,FOS,KIF20B,SGK1,LMNB1
gene_set_query	1420	PITX1	1090	ARCHS4 Coexpression,1170;Enrichr Queries,870;GTEx Coexpression,1230	FAM135A,EGR3,ID2,IER5L,TXNIP,HMGA2,FOSB,FOS,SGK1,LMNB1
gene_set_query	1421	ZFP91	1090	ARCHS4 Coexpression,559;Enrichr Queries,1134;GTEx Coexpression,1577	MIDN,CHD9,TXNIP,SMCR8,FOS,TRIB1,SGK1,LMNB1,KTN1
gene_set_query	1422	ZNF662	1090	ARCHS4 Coexpression,1571;Enrichr Queries,933;GTEx Coexpression,767	EGR3,BCL6,DGCR8,TXNIP,FOSB,TNRC18,AMOTL2,FOS,SGK1
gene_set_query	1423	ZNF836	1094	ARCHS4 Coexpression,1403;Enrichr Queries,866;GTEx Coexpression,1012	BCL6,NBEA,ID2,ATRX,CREBRF,TXNIP,ZNF239,CREBL2,SGK1
gene_set_query	1424	EVX2	1095	ARCHS4 Coexpression,456;Enrichr Queries,1240;GTEx Coexpression,1589	MYH7B,EGR3,PHF1,LMX1B,FOS,FOXP2,RGPD3
gene_set_query	1425	ZNF286B	1095	ARCHS4 Coexpression,1419;GTEx Coexpression,771	PSD3,CLK4
gene_set_query	1426	ZNF540	1096	ARCHS4 Coexpression,1258;Enrichr Queries,1225;GTEx Coexpression,804	NBEA,SGIP1,PSD3,CREBRF,ZNF569,TXNIP,SGK1
gene_set_query	1427	ZNF20	1097	ARCHS4 Coexpression,1291;Enrichr Queries,477;GTEx Coexpression,1522	LFNG,BTG2,BCL6,GADD45A,CHD9,ID2,TXNIP,FOSB,FOS,TRIB1,SGK1
gene_set_query	1428	CENPS	1099	ARCHS4 Coexpression,811;GTEx Coexpression,1386	CDC6,TOMM6
gene_set_query	1429	OTP	1099	ARCHS4 Coexpression,837;Enrichr Queries,1337;GTEx Coexpression,1122	EGR3,NBEA,DCLK2,ECE2,LMX1B,FOS
gene_set_query	1430	ZIC4	1100	ARCHS4 Coexpression,1136;Enrichr Queries,1259;GTEx Coexpression,905	EGR3,PSD3,LMX1B,FOS,CLK4,FOXP2
gene_set_query	1431	LEUTX	1102	ARCHS4 Coexpression,1090;Enrichr Queries,1090;GTEx Coexpression,1127	FRAT2,FOSB,FOS,SMAD6,SGK1,ASCL2,FOXP2,LMNB1
gene_set_query	1432	FOXJ1	1105	ARCHS4 Coexpression,1189;Enrichr Queries,725;GTEx Coexpression,1400	LFNG,MYH7B,BTG2,EGR3,ID2,GSTA2,FOSB,FOS,SGK1,GEM
gene_set_query	1433	MIXL1	1106	ARCHS4 Coexpression,1391;Enrichr Queries,1052;GTEx Coexpression,874	BTG2,EGR3,CCNF,HMGA2,SLCO5A1,LMX1B,FOS,LMNB1
gene_set_query	1434	ISL1	1106	ARCHS4 Coexpression,1323;Enrichr Queries,958;GTEx Coexpression,1036	BTG2,ID2,TXNIP,GAS1,TNRC18,FOS,SGK1,FOXP2
gene_set_query	1435	FOXR1	1106	ARCHS4 Coexpression,755;Enrichr Queries,1151;GTEx Coexpression,1413	LFNG,RMI2,FRAT2,FOS,ZNF534,TRIB1,CD244
gene_set_query	1436	KAT7	1107	ARCHS4 Coexpression,1058;GTEx Coexpression,1155	ATRX,TTBK2
gene_set_query	1437	HES3	1107	ARCHS4 Coexpression,827;Enrichr Queries,1285;GTEx Coexpression,1208	LINGO1,SLF1,GPR176,ID2,LMX1B,FOS,LMNB1
gene_set_query	1438	CREB3L4	1109	ARCHS4 Coexpression,1165;Enrichr Queries,579;GTEx Coexpression,1584	BTG2,RMI2,BCL6,MTHFD2,ID2,TXNIP,CDC6,FOS,SLC50A1,SGK1,LMNB1
gene_set_query	1439	ZSCAN1	1113	ARCHS4 Coexpression,1284;Enrichr Queries,1316;GTEx Coexpression,740	MYH7B,EGR3,ECE2,LMX1B,SGK1,GNL1
gene_set_query	1440	ZNF676	1117	ARCHS4 Coexpression,996;Enrichr Queries,1357;GTEx Coexpression,997	NBEA,PHF1,FOS,ZNF534,FOXP2
gene_set_query	1441	NAIF1	1117	ARCHS4 Coexpression,1400;GTEx Coexpression,834	FRAT2,ZSWIM3
gene_set_query	1442	ZNF66	1118	ARCHS4 Coexpression,1383;GTEx Coexpression,852	KIF20B,LMNB1
gene_set_query	1443	ZNF528	1118	ARCHS4 Coexpression,1256;Enrichr Queries,1355;GTEx Coexpression,744	NBEA,TXNIP,FOS,SGK1,CLK4,LMNB1
gene_set_query	1444	ZNF160	1119	ARCHS4 Coexpression,1294;Enrichr Queries,534;GTEx Coexpression,1529	BCL6,CHD9,ID2,VPS13C,ANKRD12,CREBRF,TXNIP,FOS,SGK1,CLK4
gene_set_query	1445	ZNF257	1121	ARCHS4 Coexpression,1457;Enrichr Queries,1227;GTEx Coexpression,679	CENPE,FOSB,FOS,KIF20B,SGK1,LMNB1
gene_set_query	1446	HOXD12	1122	ARCHS4 Coexpression,1557;Enrichr Queries,1244;GTEx Coexpression,566	EGR3,COL6A1,TNRC18,LMX1B,FOS,ASCL2,FOXP2
gene_set_query	1447	THAP6	1124	ARCHS4 Coexpression,1487;Enrichr Queries,439;GTEx Coexpression,1445	CCDC88A,BTG2,ARL5B,GADD45A,CHD9,VPS13C,ANKRD12,CREBRF,TXNIP,CLK4,KTN1
gene_set_query	1448	SIX6	1124	ARCHS4 Coexpression,899;Enrichr Queries,1336;GTEx Coexpression,1138	HFM1,NAA16,RORB,LMX1B,FOS
gene_set_query	1449	ZNF169	1125	ARCHS4 Coexpression,1405;Enrichr Queries,690;GTEx Coexpression,1279	CHD9,BCL2,SAMD4A,TXNIP,FOSB,LIN7A,CDC6,FOS,SGK1,CLK4
gene_set_query	1450	ZNF233	1125	ARCHS4 Coexpression,1524;Enrichr Queries,1214;GTEx Coexpression,637	EGR3,NBEA,ZNF569,TXNIP,FOS,FOXP2,TTBK2
gene_set_query	1451	MLX	1128	ARCHS4 Coexpression,1194;Enrichr Queries,1120;GTEx Coexpression,1069	BTG2,BCL6,ID2,PSD3,TXNIP,FOS,TRIB1,GNL1
gene_set_query	1452	DR1	1128	ARCHS4 Coexpression,1618;Enrichr Queries,909;GTEx Coexpression,858	RMI2,BTG2,MTHFD2,GADD45A,ID2,TXNIP,FOS,KIF20B,SGK1,LMNB1
gene_set_query	1453	ZSCAN5B	1129	ARCHS4 Coexpression,756;Enrichr Queries,1384;GTEx Coexpression,1246	FRAT2,HLTF,CHAC1,ZNF534,SGK1
gene_set_query	1454	ZNF814	1129	ARCHS4 Coexpression,1620;GTEx Coexpression,638	LIN7A,PKNOX1
gene_set_query	1455	KLF8	1130	ARCHS4 Coexpression,1052;Enrichr Queries,1078;GTEx Coexpression,1259	BTG2,FAM135A,CCDC148,PSD3,TXNIP,FOSB,FOS,SGK1
gene_set_query	1456	ZFP14	1133	ARCHS4 Coexpression,1515;Enrichr Queries,587;GTEx Coexpression,1297	BTG2,MBLAC2,BCL6,NBEA,ID2,VPS13C,PSD3,CREBRF,TXNIP,FOS,SGK1
gene_set_query	1457	TIGD6	1136	ARCHS4 Coexpression,1628;Enrichr Queries,776;GTEx Coexpression,1004	BTG2,GADD45A,GORAB,ID2,FOSB,FRMD4B,FOS,SYNPO,TRIB1,FNIP2
gene_set_query	1458	SP100	1137	ARCHS4 Coexpression,732;Enrichr Queries,1300;GTEx Coexpression,1380	BCL6,LRRK2,TXNIP,FOS,SGK1
gene_set_query	1459	SAFB	1138	ARCHS4 Coexpression,1108;GTEx Coexpression,1167	ZNF202,LMNB1
gene_set_query	1460	ZNF586	1138	ARCHS4 Coexpression,1583;Enrichr Queries,902;GTEx Coexpression,929	CENPE,FRAT2,MTHFD2,GADD45A,BCL2,CHAC1,FOS,HMGCR,TRIB1,RELT
gene_set_query	1461	CC2D1A	1139	ARCHS4 Coexpression,681;GTEx Coexpression,1596	TNRC18,DUSP8
gene_set_query	1462	PPARA	1142	ARCHS4 Coexpression,1061;Enrichr Queries,851;GTEx Coexpression,1514	BTG2,BCL6,GADD45A,ID2,MAFF,BCL2,TXNIP,FOS,SGK1
gene_set_query	1463	ZNF660	1142	ARCHS4 Coexpression,1396;Enrichr Queries,1352;GTEx Coexpression,678	NBEA,VPS13C,ATRX,TXNIP,LIN7A
gene_set_query	1464	ARX	1143	ARCHS4 Coexpression,889;Enrichr Queries,972;GTEx Coexpression,1567	CCDC88A,BTG2,EGR3,NBEA,ID2,FOSB,LMX1B,FOS,FOXP2
gene_set_query	1465	ZNF326	1144	ARCHS4 Coexpression,1506;Enrichr Queries,1024;GTEx Coexpression,901	CHADL,ID2,ATRX,PLP1,TXNIP,PPIG,FOS,LMNB1,KTN1
gene_set_query	1466	ZGPAT	1144	ARCHS4 Coexpression,1122;Enrichr Queries,1136;GTEx Coexpression,1174	LFNG,GMEB2,TMPRSS6,TXNIP,FOS,TRIB1,SGK1
gene_set_query	1467	CXXC1	1150	ARCHS4 Coexpression,1541;Enrichr Queries,1313;GTEx Coexpression,595	ID2,DGCR8,TXNIP,FOS,SGK1,ZNF202
gene_set_query	1468	ZNF772	1151	ARCHS4 Coexpression,1004;Enrichr Queries,1129;GTEx Coexpression,1319	UNC45B,BTG2,NBEA,ZNF569,TXNIP,CEP170,FOS,SGK1
gene_set_query	1469	KLF17	1152	ARCHS4 Coexpression,703;Enrichr Queries,1183;GTEx Coexpression,1569	FRAT2,GADD45A,ID2,HMGA2,FOS,ZNF534,SGK1
gene_set_query	1470	L3MBTL1	1152	ARCHS4 Coexpression,1068;GTEx Coexpression,1236	NBEA
gene_set_query	1471	CAMTA1	1153	ARCHS4 Coexpression,1015;Enrichr Queries,1117;GTEx Coexpression,1328	NBEA,CHD9,PSD3,TXNIP,FOS,SGK1
gene_set_query	1472	PAX7	1158	ARCHS4 Coexpression,1267;Enrichr Queries,1049;GTEx Coexpression,1158	UNC45B,BTG2,EGR3,BCL2,HMGA2,LMX1B,FOS,SYNC
gene_set_query	1473	ZNF667	1161	ARCHS4 Coexpression,1455;Enrichr Queries,504;GTEx Coexpression,1523	BTG2,BCL6,NBEA,ID2,TXNIP,FOSB,CHAC1,FOS,SGK1,GEM
gene_set_query	1474	VENTX	1161	ARCHS4 Coexpression,1483;Enrichr Queries,684;GTEx Coexpression,1317	LINGO1,FRAT2,EGR3,BCL6,TXNIP,FOSB,LMX1B,FOS,SGK1,ASCL2
gene_set_query	1475	ZNF200	1161	ARCHS4 Coexpression,1489;Enrichr Queries,492;GTEx Coexpression,1503	BTG2,BCL6,DDIT3,CCNF,MAFF,TXNIP,YOD1,FOS,TRIB1,SGK1,LMNB1
gene_set_query	1476	FEV	1161	ARCHS4 Coexpression,1404;Enrichr Queries,1043;GTEx Coexpression,1037	BTG2,EGR3,TXNIP,FOSB,ECE2,LMX1B,FOS
gene_set_query	1477	ZNF843	1162	ARCHS4 Coexpression,1420;Enrichr Queries,998;GTEx Coexpression,1067	UNC45B,LINGO1,EGR3,RTN4RL1,COL6A1,TXNIP,FOSB,FOS
gene_set_query	1478	ESRRG	1162	ARCHS4 Coexpression,815;Enrichr Queries,1114;GTEx Coexpression,1558	BTG2,NBEA,SGIP1,PSD3,FOS,SGK1,FOXP2
gene_set_query	1479	ZNF860	1163	ARCHS4 Coexpression,1484;GTEx Coexpression,842	FAM135A,CMTR2
gene_set_query	1480	ZBTB7C	1163	ARCHS4 Coexpression,1362;Enrichr Queries,1283;GTEx Coexpression,845	FAM135A,EGR3,RTN4RL1,TECR,FOS,SGK1
gene_set_query	1481	ATOH1	1164	ARCHS4 Coexpression,1155;Enrichr Queries,809;GTEx Coexpression,1528	BTG2,EGR3,BCL6,COL6A1,LMX1B,FOS,SGK1,ASCL2,FOXP2
gene_set_query	1482	SIM2	1165	ARCHS4 Coexpression,1071;Enrichr Queries,1094;GTEx Coexpression,1330	FAM135A,EGR3,ATOH8,HMGA2,LMX1B,FOS,SGK1,PKNOX1
gene_set_query	1483	NOBOX	1170	ARCHS4 Coexpression,1199;Enrichr Queries,1062;GTEx Coexpression,1250	BCL6,HLTF,FOSB,RORB,LMX1B,FOS,SGK1,ZSWIM3
gene_set_query	1484	FOXN1	1174	ARCHS4 Coexpression,1338;Enrichr Queries,715;GTEx Coexpression,1468	MYH7B,BTG2,EGR3,HMGA2,FOSB,CHAC1,FOS,SGK1,ASCL2
gene_set_query	1485	GTF2I	1175	ARCHS4 Coexpression,1175	LMNB1
gene_set_query	1486	WIZ	1175	ARCHS4 Coexpression,734;Enrichr Queries,1303;GTEx Coexpression,1488	MIDN,TNRC18,RFX1,SAMD1,LMNB1
gene_set_query	1487	ZNF541	1176	ARCHS4 Coexpression,934;Enrichr Queries,1203;GTEx Coexpression,1390	MYH7B,EGR3,FOSB,RORB,FOS,RGPD3
gene_set_query	1488	DMRT3	1176	ARCHS4 Coexpression,1085;Enrichr Queries,925;GTEx Coexpression,1519	EGR3,BCL6,HMGA2,SLCO5A1,RORB,LMX1B,FOS,FOXP2
gene_set_query	1489	ZNF648	1176	ARCHS4 Coexpression,1035;Enrichr Queries,1318;GTEx Coexpression,1176	TMPRSS6,PSD3,LMX1B,TRIB1,SMAD6,TTBK2
gene_set_query	1490	POU2F3	1179	ARCHS4 Coexpression,1599;Enrichr Queries,566;GTEx Coexpression,1372	BTG2,EGR3,BCL6,GADD45A,TXNIP,FOSB,CHAC1,FOS,SGK1,ASCL2
gene_set_query	1491	FOXD4L6	1179	ARCHS4 Coexpression,1018;Enrichr Queries,1340	SGIP1,HMGA2,RORB,LMX1B
gene_set_query	1492	MYRFL	1180	ARCHS4 Coexpression,1279;GTEx Coexpression,1080	SGK1
gene_set_query	1493	MESP1	1181	ARCHS4 Coexpression,1096;Enrichr Queries,948;GTEx Coexpression,1498	LFNG,DHFR,LINGO1,BTG2,EGR3,TXNIP,FOS,SMAD6
gene_set_query	1494	IRF6	1181	ARCHS4 Coexpression,1353;Enrichr Queries,992;GTEx Coexpression,1197	MYH7B,BTG2,GADD45A,ID2,TXNIP,HMGCR,FOS,SGK1
gene_set_query	1495	FOXD4L3	1181	ARCHS4 Coexpression,835;Enrichr Queries,1371;GTEx Coexpression,1337	LINGO1,EGR3,GADD45A,SGIP1,LMX1B
gene_set_query	1496	BORCS8MEF2B	1182	ARCHS4 Coexpression,1182	FRAT2
gene_set_query	1497	ZNF497	1183	ARCHS4 Coexpression,1275;Enrichr Queries,1174;GTEx Coexpression,1099	EGR3,DDIT3,PSD3,COL6A1,FOSB,FOS
gene_set_query	1498	SOHLH2	1183	ARCHS4 Coexpression,695;Enrichr Queries,1293;GTEx Coexpression,1561	TXNIP,HMGA2,ESF1,FOS,SGK1,ZSWIM3
gene_set_query	1499	ASCL3	1183	ARCHS4 Coexpression,796;Enrichr Queries,1381;GTEx Coexpression,1373	DUSP1,GSTA2,FOS,ASCL2
gene_set_query	1500	ZNF556	1184	ARCHS4 Coexpression,1560;Enrichr Queries,696;GTEx Coexpression,1295	BTG2,RMI2,NBEA,CCNF,TXNIP,HMGA2,FOSB,SLCO5A1,YOD1,FOS
gene_set_query	1501	ZNF154	1184	ARCHS4 Coexpression,1500;Enrichr Queries,1009;GTEx Coexpression,1042	EGR3,NBEA,SGIP1,LRRK2,BCL2,TXNIP,FOS,FILIP1L
gene_set_query	1502	TPRX1	1189	ARCHS4 Coexpression,743;Enrichr Queries,1351;GTEx Coexpression,1473	FRAT2,DDIT3,FOS,ZNF534,SGK1
gene_set_query	1503	ZNF844	1190	ARCHS4 Coexpression,1475;GTEx Coexpression,904	TRPM7,PKNOX1
gene_set_query	1504	SPZ1	1191	ARCHS4 Coexpression,833;GTEx Coexpression,1548	MYH7B,RGPD3
gene_set_query	1505	TBX22	1192	ARCHS4 Coexpression,814;Enrichr Queries,1269;GTEx Coexpression,1492	FOSB,ZNF239,RORB,FOS,CDC6,MDGA2
gene_set_query	1506	YBX1	1192	ARCHS4 Coexpression,633;Enrichr Queries,1398;GTEx Coexpression,1545	DHFR,TXNIP,SAMD1,LMNB1
gene_set_query	1507	ZNF345	1194	ARCHS4 Coexpression,1465;Enrichr Queries,986;GTEx Coexpression,1131	BTG2,NBEA,VPS13A,CREBRF,ZNF569,TXNIP,FOS,N4BP2
gene_set_query	1508	ZNF835	1195	ARCHS4 Coexpression,1601;Enrichr Queries,1287;GTEx Coexpression,698	MYH7B,NBEA,PSD3,FOSB,FOS,SGK1
gene_set_query	1509	SOX30	1195	ARCHS4 Coexpression,892;Enrichr Queries,1150;GTEx Coexpression,1544	MYH7B,EGR3,FOSB,FOS,SGK1,ASCL2,RGPD3
gene_set_query	1510	MTERF4	1200	ARCHS4 Coexpression,1369;GTEx Coexpression,1030	CLK4
gene_set_query	1511	TFCP2L1	1202	ARCHS4 Coexpression,1339;Enrichr Queries,1081;GTEx Coexpression,1187	MYH7B,BTG2,TXNIP,FOSB,FRMD4B,FOS,SGK1
gene_set_query	1512	HOXA7	1203	ARCHS4 Coexpression,1446;Enrichr Queries,837;GTEx Coexpression,1327	EGR3,BCL6,ID2,TXNIP,HMGA2,FOSB,FOS,SYNC,SGK1
gene_set_query	1513	ARID3C	1204	ARCHS4 Coexpression,1217;GTEx Coexpression,1191	TMPRSS6
gene_set_query	1514	ZNF98	1205	ARCHS4 Coexpression,1514;Enrichr Queries,1220;GTEx Coexpression,881	NBEA,GSTA2,PSD3,NAA16,ZNF534,SGK1,PARD3B
gene_set_query	1515	ZNF705A	1206	ARCHS4 Coexpression,1380;Enrichr Queries,1249;GTEx Coexpression,990	ID2,TXNIP,FOS,SGK1,RGPD3
gene_set_query	1516	ZNF587	1208	ARCHS4 Coexpression,1477;Enrichr Queries,983;GTEx Coexpression,1163	CHD9,VPS13C,ANKRD12,PSD3,ATRX,VPS13A,FOS,N4BP2
gene_set_query	1517	CDX1	1208	ARCHS4 Coexpression,1357;Enrichr Queries,860;GTEx Coexpression,1406	MYH7B,BTG2,BCL6,TXNIP,LMX1B,FOS,SGK1,ASCL2
gene_set_query	1518	SOX14	1208	ARCHS4 Coexpression,1142;Enrichr Queries,1330;GTEx Coexpression,1153	EGR3,DCLK2,ECE2,LMX1B,FOS
gene_set_query	1519	ZNF320	1208	ARCHS4 Coexpression,1434;Enrichr Queries,1105;GTEx Coexpression,1086	CHD9,VPS13C,BCL2,TXNIP,MSMO1,FOS,SGK1
gene_set_query	1520	ZNF141	1209	ARCHS4 Coexpression,1552;Enrichr Queries,631;GTEx Coexpression,1443	CENPE,NBEA,CHD9,ID2,PSD3,TXNIP,FOS,KIF20B,N4BP2,LMNB1
gene_set_query	1521	SP140L	1210	ARCHS4 Coexpression,1257;GTEx Coexpression,1162	TXNIP,CD244
gene_set_query	1522	BATF2	1211	ARCHS4 Coexpression,1137;Enrichr Queries,1346;GTEx Coexpression,1149	FRAT2,MAFF,TXNIP,FOS
gene_set_query	1523	MTERF2	1212	ARCHS4 Coexpression,1411;GTEx Coexpression,1013	TBC1D2
gene_set_query	1524	ASCL5	1218	ARCHS4 Coexpression,1249;GTEx Coexpression,1186	IER5L,NAA16
gene_set_query	1525	ZNF100	1218	ARCHS4 Coexpression,1586;Enrichr Queries,952;GTEx Coexpression,1116	CENPE,SLF1,TXNIP,CDC6,FOS,KIF20B,N4BP2,LMNB1
gene_set_query	1526	MTERF3	1218	ARCHS4 Coexpression,1098;GTEx Coexpression,1338	UNC45B,TNRC18
gene_set_query	1527	PAX9	1218	ARCHS4 Coexpression,1286;Enrichr Queries,1170;GTEx Coexpression,1198	FAM135A,EGR3,HMGA2,LMX1B,FOS,SGK1
gene_set_query	1528	FOXL2	1218	ARCHS4 Coexpression,1285;Enrichr Queries,800;GTEx Coexpression,1570	EGR3,ID2,HMGA2,GAS1,FOSB,LMX1B,FOS,SGK1
gene_set_query	1529	VAX1	1220	ARCHS4 Coexpression,1340;Enrichr Queries,1335;GTEx Coexpression,984	EGR3,DCLK2,LMX1B,FOXP2
gene_set_query	1530	TLX1	1222	ARCHS4 Coexpression,1184;Enrichr Queries,1253;GTEx Coexpression,1228	EGR3,CHRM4,BCL2,HMGA2,LMX1B,FOS
gene_set_query	1531	TGIF2LY	1222	ARCHS4 Coexpression,777;Enrichr Queries,1325;GTEx Coexpression,1563	ID2,NHS,FOS,ZFY
gene_set_query	1532	ZNF534	1222	ARCHS4 Coexpression,1139;GTEx Coexpression,1305	FRAT2,PSD3
gene_set_query	1533	RHOXF2	1222	ARCHS4 Coexpression,931;Enrichr Queries,1196;GTEx Coexpression,1540	BCL6,ID2,COL6A1,DGCR8,FOS,SGK1,TOMM6
gene_set_query	1534	ETV7	1223	ARCHS4 Coexpression,1292;Enrichr Queries,1030;GTEx Coexpression,1346	EGR3,BCL6,TXNIP,FOSB,FOS,ASCL2,LMNB1
gene_set_query	1535	ZNF273	1224	ARCHS4 Coexpression,1516;Enrichr Queries,789;GTEx Coexpression,1368	DHFR,CENPE,NBEA,TXNIP,CDC6,FOS,KIF20B,SGK1,LMNB1
gene_set_query	1536	DMRTA1	1225	ARCHS4 Coexpression,1467;Enrichr Queries,1100;GTEx Coexpression,1108	BCL6,TMPRSS6,ID2,HMGA2,FOS,SGK1,FILIP1L
gene_set_query	1537	ZNF737	1227	ARCHS4 Coexpression,1410;GTEx Coexpression,1044	N4BP2
gene_set_query	1538	ZNF366	1229	ARCHS4 Coexpression,1347;Enrichr Queries,1271;GTEx Coexpression,1070	FZD4,LRRK2,FOS,SYNPO,SGK1
gene_set_query	1539	SNAPC5	1230	ARCHS4 Coexpression,886;GTEx Coexpression,1574	TNRC18,TOMM6
gene_set_query	1540	ZNF71	1230	ARCHS4 Coexpression,1372;Enrichr Queries,1226;GTEx Coexpression,1092	ID2,COL6A1,BCL2,ZNF569,HMGA2,SYNC
gene_set_query	1541	HNF1A	1230	ARCHS4 Coexpression,1378;Enrichr Queries,1089;GTEx Coexpression,1223	MYH7B,BCL6,TMPRSS6,BCL2,HMGA2,FOS,SGK1
gene_set_query	1542	ZNF559	1232	ARCHS4 Coexpression,1352;Enrichr Queries,1198;GTEx Coexpression,1147	VPS13C,ID2,PSD3,TXNIP,FOS,SGK1
gene_set_query	1543	L3MBTL4	1238	ARCHS4 Coexpression,1006;GTEx Coexpression,1470	HES1
gene_set_query	1544	ZNF385C	1242	ARCHS4 Coexpression,1427;Enrichr Queries,906;GTEx Coexpression,1392	MYH7B,LINGO1,EGR3,RTN4RL1,TXNIP,CHAC1,LMX1B,FOS
gene_set_query	1545	NFX1	1243	ARCHS4 Coexpression,1024;Enrichr Queries,1324;GTEx Coexpression,1381	CHD9,CCDC148,ANKRD12,ATRX,KTN1
gene_set_query	1546	NKX28	1245	ARCHS4 Coexpression,1225;GTEx Coexpression,1265	HLTF,IER5L
gene_set_query	1547	ZNF70	1248	ARCHS4 Coexpression,1589;Enrichr Queries,1360;GTEx Coexpression,795	BTG2,CWC22,BCL2,TXNIP,SYNC
gene_set_query	1548	ZNF747	1250	ARCHS4 Coexpression,1499;Enrichr Queries,1161;GTEx Coexpression,1091	LFNG,MIDN,RMI2,FOS,SYNC,TRIB1
gene_set_query	1549	ZNF552	1251	ARCHS4 Coexpression,1623;Enrichr Queries,778;GTEx Coexpression,1352	BTG2,FRAT2,BCL6,TXNIP,CHAC1,FOS,TRIB1,SGK1,LMNB1
gene_set_query	1550	ZNF506	1251	ARCHS4 Coexpression,1527;Enrichr Queries,742;GTEx Coexpression,1485	NBEA,CHD9,VPS13C,ANKRD12,ATRX,BCL2,CREBRF,TXNIP,FOS
gene_set_query	1551	INSM2	1253	ARCHS4 Coexpression,1168;Enrichr Queries,1359;GTEx Coexpression,1231	LINGO1,EGR3,RORB,FOS,MDGA2
gene_set_query	1552	DACH2	1255	ARCHS4 Coexpression,843;Enrichr Queries,1392;GTEx Coexpression,1530	NBEA,SGIP1,FOS
gene_set_query	1553	ZNF474	1255	ARCHS4 Coexpression,1135;Enrichr Queries,1042;GTEx Coexpression,1588	GSTA2,TXNIP,FOSB,FOS,SGK1,FILIP1L,GEM
gene_set_query	1554	ZNF16	1257	ARCHS4 Coexpression,1397;Enrichr Queries,968;GTEx Coexpression,1405	GADD45A,CHD9,DDIT3,ID2,TXNIP,FOS,TRIB1
gene_set_query	1555	ZBTB42	1259	ARCHS4 Coexpression,1151;GTEx Coexpression,1366	TNRC18
gene_set_query	1556	DRAP1	1260	ARCHS4 Coexpression,1317;Enrichr Queries,1379;GTEx Coexpression,1084	HMGA2,TXNIP,FOS
gene_set_query	1557	TBX10	1266	ARCHS4 Coexpression,1336;Enrichr Queries,967;GTEx Coexpression,1495	LFNG,MYH7B,MAFF,ATOH8,FOS,SGK1,ASCL2
gene_set_query	1558	CREB3L3	1266	ARCHS4 Coexpression,1308;Enrichr Queries,1097;GTEx Coexpression,1394	ID2,TXNIP,FOSB,CHAC1,FOS,SGK1
gene_set_query	1559	GLMP	1267	ARCHS4 Coexpression,1157;GTEx Coexpression,1376	TBC1D2
gene_set_query	1560	SP5	1267	ARCHS4 Coexpression,1091;Enrichr Queries,1289;GTEx Coexpression,1421	BTG2,ID2,TXNIP,HMGA2,FOS
gene_set_query	1561	IRX4	1269	ARCHS4 Coexpression,1341;Enrichr Queries,1083;GTEx Coexpression,1382	EGR3,ID2,FOSB,LMX1B,FOS,SGK1
gene_set_query	1562	NR1H4	1269	ARCHS4 Coexpression,1355;Enrichr Queries,1190;GTEx Coexpression,1261	TMPRSS6,ID2,TXNIP,MSMO1,FOS,SGK1
gene_set_query	1563	THAP4	1272	ARCHS4 Coexpression,1395;Enrichr Queries,1396;GTEx Coexpression,1026	UNC45B,SGK1
gene_set_query	1564	ZNF511	1273	ARCHS4 Coexpression,1247;Enrichr Queries,1156;GTEx Coexpression,1416	MTHFD2,ID2,TXNIP,FOS,LMNB1,TOMM6
gene_set_query	1565	ZNF688	1275	ARCHS4 Coexpression,1261;Enrichr Queries,1252;GTEx Coexpression,1313	LFNG,RMI2,MAFF,RFX1,FOS,TRIB1
gene_set_query	1566	ZNF829	1276	ARCHS4 Coexpression,1412;Enrichr Queries,863;GTEx Coexpression,1552	CENPE,ZNF569,TXNIP,ESF1,CDC6,KIF20B,N4BP2,KBTBD8
gene_set_query	1567	ASCL4	1277	ARCHS4 Coexpression,1452;Enrichr Queries,938;GTEx Coexpression,1442	EGR3,ATOH8,SLCO5A1,LMX1B,FOS,SGK1,ASCL2
gene_set_query	1568	NACC2	1279	ARCHS4 Coexpression,1593;GTEx Coexpression,965	DCLK2
gene_set_query	1569	PHF20	1284	ARCHS4 Coexpression,1565;Enrichr Queries,1137;GTEx Coexpression,1151	BTG2,CHD9,ANKRD12,PSD3,ATRX,TXNIP,SYNC
gene_set_query	1570	ZNF543	1285	ARCHS4 Coexpression,1627;Enrichr Queries,862;GTEx Coexpression,1365	BTG2,CHD9,DDIT3,TXNIP,FOS,KIF20B,SGK1,N4BP2
gene_set_query	1571	ZIM2	1285	ARCHS4 Coexpression,885;Enrichr Queries,1365;GTEx Coexpression,1606	MYH7B,NBEA,FOS,FOXP2,RGPD3
gene_set_query	1572	NR1I3	1289	ARCHS4 Coexpression,1365;Enrichr Queries,1297;GTEx Coexpression,1206	TMPRSS6,GADD45A,TXNIP,FOS,SGK1
gene_set_query	1573	PLSCR1	1290	ARCHS4 Coexpression,1363;GTEx Coexpression,1217	RFLNB
gene_set_query	1574	ALX3	1290	ARCHS4 Coexpression,1401;Enrichr Queries,928;GTEx Coexpression,1541	EGR3,BCL6,MAFF,FOSB,LMX1B,FOS,ASCL2
gene_set_query	1575	ZNF525	1293	ARCHS4 Coexpression,1460;GTEx Coexpression,1125	ZNF202
gene_set_query	1576	DMRTB1	1297	ARCHS4 Coexpression,1259;Enrichr Queries,1164;GTEx Coexpression,1469	LINGO1,BTG2,ID2,FOS,SGK1,ZSWIM3
gene_set_query	1577	ZNF479	1299	ARCHS4 Coexpression,964;Enrichr Queries,1349;GTEx Coexpression,1585	NBEA,FOS,TRIB1,RGPD3
gene_set_query	1578	ZBED5	1302	ARCHS4 Coexpression,1297;GTEx Coexpression,1306	VPS13C
gene_set_query	1579	BSX	1302	ARCHS4 Coexpression,1406;Enrichr Queries,1369;GTEx Coexpression,1132	GAS1,ECE2,LMX1B
gene_set_query	1580	ZNF440	1305	ARCHS4 Coexpression,1491;Enrichr Queries,1087;GTEx Coexpression,1336	BTG2,CHD9,TXNIP,HMGCR,FOS,SMAD6,SGK1
gene_set_query	1581	RBCK1	1306	ARCHS4 Coexpression,1012;GTEx Coexpression,1599	TNRC18
gene_set_query	1582	TFEC	1306	ARCHS4 Coexpression,1356;Enrichr Queries,1391;GTEx Coexpression,1170	LRRK2,FOS,SGK1
gene_set_query	1583	ZNF705E	1307	ARCHS4 Coexpression,1375;GTEx Coexpression,1238	CHD9
gene_set_query	1584	GSC2	1313	ARCHS4 Coexpression,1316;Enrichr Queries,1142;GTEx Coexpression,1480	EGR3,FOSB,LMX1B,FOS,ASCL2
gene_set_query	1585	ZIM3	1313	ARCHS4 Coexpression,1307;Enrichr Queries,1397;GTEx Coexpression,1234	FOXP2,RGPD3
gene_set_query	1586	DMRTC2	1314	ARCHS4 Coexpression,1149;Enrichr Queries,1345;GTEx Coexpression,1447	HFM1,BCL6,FOSB,FOS
gene_set_query	1587	ZNF576	1314	ARCHS4 Coexpression,1345;Enrichr Queries,1096;GTEx Coexpression,1501	DDIT3,RFX1,CDC6,ECE2,FOS,BANP
gene_set_query	1588	NFE4	1315	GTEx Coexpression,1315	FRAT2
gene_set_query	1589	YBX2	1315	ARCHS4 Coexpression,1454;Enrichr Queries,1000;GTEx Coexpression,1491	MYH7B,EGR3,BCL6,ID2,TXNIP,FOS,SGK1
gene_set_query	1590	MSANTD3	1316	ARCHS4 Coexpression,1607;GTEx Coexpression,1025	HMGA2
gene_set_query	1591	FOXR2	1319	ARCHS4 Coexpression,1084;Enrichr Queries,1338;GTEx Coexpression,1534	ID2,FOSB,FOS,CDC6
gene_set_query	1592	HSF5	1321	ARCHS4 Coexpression,1188;Enrichr Queries,1192;GTEx Coexpression,1583	BTG2,EGR3,TXNIP,FOSB,FOS,RGPD3
gene_set_query	1593	ZNF595	1324	ARCHS4 Coexpression,1490;Enrichr Queries,1157	ID2,TXNIP,FOS,TRIB1,SGK1
gene_set_query	1594	CDX4	1326	ARCHS4 Coexpression,1278;Enrichr Queries,1377;GTEx Coexpression,1323	LMX1B,FOS,ASCL2
gene_set_query	1595	PREB	1328	ARCHS4 Coexpression,1127;Enrichr Queries,1403;GTEx Coexpression,1453	VPS13C,TXNIP
gene_set_query	1596	ZNF491	1330	ARCHS4 Coexpression,1374;Enrichr Queries,1358;GTEx Coexpression,1257	BTG2,ATRX,TXNIP,FOS
gene_set_query	1597	ZNF574	1332	ARCHS4 Coexpression,1186;Enrichr Queries,1350;GTEx Coexpression,1461	MIDN,FOSB,FOS,GEM
gene_set_query	1598	CCDC17	1342	ARCHS4 Coexpression,1219;GTEx Coexpression,1465	GSTA2
gene_set_query	1599	HOXC12	1347	ARCHS4 Coexpression,1544;Enrichr Queries,1031;GTEx Coexpression,1467	EGR3,ATOH8,TXNIP,FOSB,LMX1B,FOS
gene_set_query	1600	FAM170A	1348	ARCHS4 Coexpression,1104;Enrichr Queries,1383;GTEx Coexpression,1557	FOSB,TRIB1,MDGA2
gene_set_query	1601	REXO4	1355	ARCHS4 Coexpression,1145;GTEx Coexpression,1564	LMNB1
gene_set_query	1602	NOTO	1362	ARCHS4 Coexpression,1392;Enrichr Queries,1141;GTEx Coexpression,1554	EGR3,NBEA,ATOH8,LMX1B,FOXP2
gene_set_query	1603	SPIC	1367	ARCHS4 Coexpression,1263;Enrichr Queries,1388;GTEx Coexpression,1451	ID2,FOS,ZNF534
gene_set_query	1604	RFX6	1368	ARCHS4 Coexpression,1331;Enrichr Queries,1207;GTEx Coexpression,1565	EGR3,TXNIP,FOS,SGK1,FOXP2
gene_set_query	1605	FOXI3	1376	ARCHS4 Coexpression,1547;GTEx Coexpression,1205	ASCL2
gene_set_query	1606	ZNF683	1380	ARCHS4 Coexpression,1197;Enrichr Queries,1368;GTEx Coexpression,1575	MYH7B,FOSB,FOS
gene_set_query	1607	CPXCR1	1381	ARCHS4 Coexpression,1152;Enrichr Queries,1404;GTEx Coexpression,1586	HFM1
gene_set_query	1608	ZNF677	1382	ARCHS4 Coexpression,1283;Enrichr Queries,1314;GTEx Coexpression,1550	NBEA,TXNIP,FOSB,FOS
gene_set_query	1609	ZNF500	1382	ARCHS4 Coexpression,1614;Enrichr Queries,1291;GTEx Coexpression,1242	BTG2,TNRC18,FOS,N4BP2
gene_set_query	1610	ISX	1383	ARCHS4 Coexpression,1390;Enrichr Queries,1394;GTEx Coexpression,1364	FOS,ASCL2
gene_set_query	1611	ONECUT3	1384	ARCHS4 Coexpression,1550;Enrichr Queries,1176;GTEx Coexpression,1425	EGR3,RTN4RL1,HMGA2,LMX1B,FOS
gene_set_query	1612	TBPL1	1390	ARCHS4 Coexpression,1220;GTEx Coexpression,1559	TNRC18
gene_set_query	1613	ZNF705G	1390	ARCHS4 Coexpression,1204;GTEx Coexpression,1576	RGPD3
gene_set_query	1614	TFDP3	1401	ARCHS4 Coexpression,1334;Enrichr Queries,1390;GTEx Coexpression,1479	EGR3,FOS
gene_set_query	1615	PAX4	1407	ARCHS4 Coexpression,1441;Enrichr Queries,1356;GTEx Coexpression,1424	TXNIP,FOS,ASCL2
gene_set_query	1616	ZNF69	1413	ARCHS4 Coexpression,1590;Enrichr Queries,1144;GTEx Coexpression,1504	BCL6,ID2,TXNIP,FOS,N4BP2
gene_set_query	1617	ZBED9	1417	ARCHS4 Coexpression,1371;GTEx Coexpression,1462
gene_set_query	1618	RHOXF2B	1417	ARCHS4 Coexpression,1370;Enrichr Queries,1393;GTEx Coexpression,1489	COL6A1,FOXP2
gene_set_query	1619	TGIF2LX	1422	ARCHS4 Coexpression,1364;Enrichr Queries,1301;GTEx Coexpression,1600	MAFF,HMGA2,LMX1B,FOS
gene_set_query	1620	NANOGNB	1423	ARCHS4 Coexpression,1332;GTEx Coexpression,1513
gene_set_query	1621	CBLL2	1430	ARCHS4 Coexpression,1381;Enrichr Queries,1306;GTEx Coexpression,1602	SH3KBP1,TMPRSS6,SGK1,ASCL2
gene_set_query	1622	ZNF705B	1432	ARCHS4 Coexpression,1290;GTEx Coexpression,1573
gene_set_query	1623	ZNF716	1438	ARCHS4 Coexpression,1555;Enrichr Queries,1235;GTEx Coexpression,1524	CHD9,PSD3,TRIB1,SGK1,MDGA2
gene_set_query	1624	NKX31	1441	ARCHS4 Coexpression,1311;GTEx Coexpression,1571
gene_set_query	1625	ZNF705D	1444	ARCHS4 Coexpression,1493;Enrichr Queries,1296;GTEx Coexpression,1542	EGR3,RORB,SGK1,FOXP2
gene_set_query	1626	ZNF99	1446	ARCHS4 Coexpression,1587;Enrichr Queries,1366;GTEx Coexpression,1384	ZNF534,FOS,MDGA2
gene_set_query	1627	ZNF630	1464	ARCHS4 Coexpression,1367;GTEx Coexpression,1560
gene_set_query	1628	ZNF785	1471	ARCHS4 Coexpression,1562;GTEx Coexpression,1379
gene_set_query	1629	POU5F2	1481	ARCHS4 Coexpression,1463;GTEx Coexpression,1499
gene_set_query	1630	TBPL2	1502	ARCHS4 Coexpression,1605;GTEx Coexpression,1398
gene_set_query	1631	TERB1	1521	ARCHS4 Coexpression,1604;GTEx Coexpression,1437
gene_set_query	1632	ZGLP1	1529	ARCHS4 Coexpression,1595;GTEx Coexpression,1463
